# Supplementary material for: Contexts for developing of national essential diagnostics list. Lessons from a mixed-methods study of existing documents, stakeholders and decision making on tier-specific essential in-vitro diagnostics in African countries
Source: PLOS Glob Public Health. 2023 May 18;3(5):e0001893. doi: 10.1371/journal.pgph.0001893 (PMC10194858; doi:10.1371/journal.pgph.0001893)
Supplement: S1 Data — (ZIP) [file pgph.0001893.s005.zip]

Archive with 2 entries (2 files):
- Data Files/Copy of Additional review of test menus - more test menus - stakeholders.xlsx
- Data Files/Copy of NEDL documents analysis database (Responses) 050922 recategorized_.xlsx
