# Supplementary material for: Contexts for developing of national essential diagnostics list. Lessons from a mixed-methods study of existing documents, stakeholders and decision making on tier-specific essential in-vitro diagnostics in African countries
Source: PLOS Glob Public Health. 2023 May 18;3(5):e0001893. doi: 10.1371/journal.pgph.0001893 (PMC10194858; doi:10.1371/journal.pgph.0001893)
Supplement: S1 Data — (ZIP) [file pgph.0001893.s005.zip › Data Files/Copy of Additional review of test menus - more test menus - stakeholders.xlsx]

## Sheet: Sheet1 (2)
1. List all stakeholders by organization/department who contributed to the document, thus specify for example: WHO, CDC, epidemic disease dept MOH, hospital services MoH, laboratory services MoH, national HIV laboratory, private laboratory, national regulatory agency, etc (we will categorise later). If mentioned in the document: specify what they contributed: technical, financial?	2. List whether and at which tiers IVDs are specified, and whether the document relates to laboratory tiers or health facility tiers; does the document include community tier?	3. Check whether brand of IVDs are listed	4. Check whether guidelines for equipment are included in the document and how, check whether brands are listed	5. Check whether guidelines for consumables are included in the document, and how, check whether brands are listed	6. Check whether guidelines for laboratory personnel are included, and how, by tier, by IVD?	7. Check whether criteria for test selection are mentioned, list all criteria, including operational requirements (we will categorise later)	8. Check whether implementation/strategic plan is included	9. Check if anything is mentioned on the development process – if so, what was the process.

## Sheet: All
Name of country	Name of Document	1. List all stakeholders by organization/department who contributed to the document, thus specify for example: WHO, CDC, epidemic disease dept MOH, hospital services MoH, laboratory services MoH, national HIV laboratory, private laboratory, national regulatory agency, etc (we will categorise later). If mentioned in the document: specify what they contributed: technical, financial?	1. List all stakeholders by organization/department who contributed to the document, thus specify for example: WHO, CDC, epidemic disease dept MOH, hospital services MoH, laboratory services MoH, national HIV laboratory, private laboratory, national regulatory agency, etc (we will categorise later). If mentioned in the document: specify what they contributed: technical, financial?	Stakeholders - categorized	2. List whether and at which tiers IVDs are specified, and whether the document relates to laboratory tiers or health facility tiers; does the document include community tier?	3. Check whether brand of IVDs are listed	4. Check whether guidelines for equipment are included in the document and how, check whether brands are listed	5. Check whether guidelines for consumables are included in the document, and how, check whether brands are listed	6. Check whether guidelines for laboratory personnel are included, and how, by tier, by IVD?	7. Check whether criteria for test selection are mentioned, list all criteria, including operational requirements (we will categorise later)	8. Check whether implementation/strategic plan is included	9. Check if anything is mentioned on the development process – if so, what was the process.
Botswana	Standardization and Laboratory Logistics System Design for Botswana	1. The Supply Chain Management System (SCMS) - an international team of 16 organizations funded by (PEPFAR). 2. Central Medical Stores -Dept Ministry of Health 3. National Health Laboratory - Dept Ministry of Health 4. BOTUSA (Botswana/USA) - Partners 5. The US Agency for International Development 6. MLG (Ministry of Local Government) 7. NRH (National Referral Hospital) 8. PMH (Princess Marina Ho…	1. The Supply Chain Management System (SCMS) - an international team of 16 organizations funded by (PEPFAR). 2. Central Medical Stores -Dept Ministry of Health 3. National Health Laboratory - Dept Ministry of Health 4. BOTUSA (Botswana/USA) - Partners 5. The US Agency for International Development 6. MLG (Ministry of Local Government) 7. NRH (National Referral Hospital) 8. PMH (Princess Marina Ho…	Implementing partners MOH - Procurement agency/national warehouse MOH - Regional and National Labs MOH - Lab department MOH - Reference lab MOH - Disease programs Funding agency MOH - Health facility	level of the laboratory system (Level I, II, III & IV) Community tier not included	Not listed	technique, equipment, reagents and consumables spelt out for each level of the laboratory system Brands included eg. COBAS, BACTEC MGIT 960 analyzers	consumables guidelines included - each product classified into either fast moving or slow moving category	guidelines for lab personenel not included. Proposal for inclusion of role of staff in the logistics system in the Standard Operating Procedures Manual mentioned	1. Others: the six rights of logistics at each level of the system (To provide the right quantities of the _x0002_ Right laboratory supplies to the _x0002_ Right facilities at the _x0002_ Right time in the _x0002_ Right condition at the _x0002_ Right cost) 2. For TB sensitivity testing, only one type of analyzer would be used 3. Sensitivity/specificity/susceptibility	1. a table with action plan is included (table 5) 2. an accompanying standardization policy be inserted into the laboratory policy which is due to come before parliament shortly for adoption. Adopting this policy will help facilitate, its implementation. The subsequent steps to be taken are discussed in the next chapter.	1. The consultant teams met with key stakeholders, namely CMS, NHL and BOTUSA to discuss the goals and objectives of the activity and to obtain a consensus on the proposed outcome of the standardization exercise 2. A three day workshop was held with 25 stakeholders on the standardization of laboratory commodities using the Maputo guidelines as guidance for the exercise a)Introduction of the parti…
Kenya	Kenya Essential Medical Laboratory Commodity List 2014	1. Management Sciences for Health/ Health Commodities and Services Management Program (MSH/HCSM) (USAID)- Technical guidance and funding of develepment and publication of KEMLCL 2. Head - The Laboratory Diagnostic Services Unit (LDSU) 3. The National Public Health Laboratory Services (NPHLS) representative and head NPHLS 4. Heads of Ministry of health laboratory divisions and units 5. Instituions…	1. Management Sciences for Health/ Health Commodities and Services Management Program (MSH/HCSM) (USAID)- Technical guidance and funding of develepment and publication of KEMLCL 2. Head - The Laboratory Diagnostic Services Unit (LDSU) 3. The National Public Health Laboratory Services (NPHLS) representative and head NPHLS 4. Heads of Ministry of health laboratory divisions and units 5. Instituions…	Implementing partners MOH - Lab department MOH - Reference lab MOH - Disease programs Funding agency MOH - Health facility MOH Government ministries Training/research institutions Technical agency	Tiers of health care (Level of use 1-6) (both lab and health care tiers are aligned) Community tier is included (LOU 1)	Not listed	Equipments guidelines are listed under products and specifications given eg Burnsen Burner: specifications •Rotatable air regulator •Nickel plated burner tube •11mm diameter burner,total height 125mm •Enamel pressed steel base, 80mm diameter •8mm Gas inlet Brand names not included	Requirements for products specifications may include: • Must be validated by the WHO and KMLTTB, MOH • The reagents must be registered by Ministry of Health; • WHO and MOH reference number and/or proof of validation by KMLTTB should be part of the technical tender. • Meet the requirements of the Laboratory reagents legislation and regulation from the country of origin for manufacturing and distri…	Not specified	Inclusion of a test or commodity on the KEMLCL is considered if the test or commodity, meets the following criteria: 1. Relevance/Need: contribution towards meeting the identified priority health care needs of the population 2. Safety: Scientifically proven and acceptable in its expected way of use for health care workers and patients. 3. Quality: The products should comply with internationally a…	Not included	Consultative process The heads of the then two departments in-charge of the laboratory services (NPHLS/DDFS) constituted a Technical Working Group of 30 Laboratory specialists comprising of technologists, scientists and pathologists. The team was a representative of various stakeholders and the country’s former eight provinces. The TWG also included health training and research institutions. Appl…
Nigeria	Nigeria National Essential Diagnostics List	Main contributors: FMoH, NLTWG, WHO, Global Fund, MSH, Cross River State MoH, Imo State MoH, NBTS, Adamawa State MoH, Lagos State MoH, FCTA, MLSCN, NPHCDA, NAFDAC, NCDC, NIMR for their support. NEDL TEAM 1. Prof Anthony Emeribe - WHO NEDL Lead Consultant 2. Dr. Abiodun Olaiya Paul - GF/RSSH MSH NEDL Consultant 3. Nonye Umahi - WHO NEDL Consultant 4. Donald Udah - GF/RSSH MSH NEDL Data Analyst Oth…	Main contributors: FMoH, NLTWG, WHO, Global Fund, MSH, Cross River State MoH, Imo State MoH, NBTS, Adamawa State MoH, Lagos State MoH, FCTA, MLSCN, NPHCDA, NAFDAC, NCDC, NIMR for their support. NEDL TEAM 1. Prof Anthony Emeribe - WHO NEDL Lead Consultant 2. Dr. Abiodun Olaiya Paul - GF/RSSH MSH NEDL Consultant 3. Nonye Umahi - WHO NEDL Consultant 4. Donald Udah - GF/RSSH MSH NEDL Data Analyst Oth…	Implementing partners MOH - Lab department MOH - Reference lab MOH - Disease programs Funding agency MOH - Health facility MOH Government ministries Training/research institutions Technical agency	Community and health sengs without laboratories and Health care facilies with clinical laboratories Community tier is included	Not listed	Guidelines for instruments/equipment not included. Consequently brand names not listed	Guidelines for consumables are not included. Consequently brand names not listed	Not specified	Test purpose is included: other phrases that are indicative of criteria for test selection include: 1. Availability eg In settings where VL is not available (do CD4 to stage and do ART response) 2. If a phlebotomist is available 3. All TB tests are evaluated, and guidelines developed by the WHO global TB programme. 4. The tests described in this section require specialized anatomical pathology la…	Implementation is inferred in the recomendations but not succinctly. From the recommendation, we can pick this steps 1. The NEDL, FMOH, SMOH and Agencies need to train medical laboratory professionals on ISO 15189 which is the standard that guides medical laboratory services across all levels of care, implement and plan towards quality improvement and accreditation 2. Make it mandatory for all la…	1. WHO developed 1st NEDL and countries were mandated to adapt the list for national use. Nigeria, Kenya and Bangladesh were nominated for a pilot. 2. Three consultants were appointed to develop the Nigeria NEDL, 2 from WHO and one from MSH 3. The NEDL development plan and survey tool presented at the National Laboratory TWG consultative meeting. The tool was then made electronic following recomm…
Uganda	Standard Test Menu, Techniques and List of Supplies for Health Laboratories in Uganda	Summary: Ministry of Health (MOH), stakeholders, health development partners and individuals PEPFAR through CDC-Uganda and USAID, CHAI, UNICEF - Funding USAID-UHSC Project - logistical and Technical support in the test menu development Others from pax list 1. NMS - National Medical Stores 2. DHO - District Health Officer 3. Facility incharges 4. DLFP (District Laboratory Focal Person) 5. NRH & RR…	Summary: Ministry of Health (MOH), stakeholders, health development partners and individuals PEPFAR through CDC-Uganda and USAID, CHAI, UNICEF - Funding USAID-UHSC Project - logistical and Technical support in the test menu development Others from pax list 1. NMS - National Medical Stores 2. DHO - District Health Officer 3. Facility incharges 4. DLFP (District Laboratory Focal Person) 5. NRH & RR…	Implementing partners MOH - Lab department Technical agency Funding agency MOH - Health facility MOH - Procurement agency/national warehouse MOH - Health facility	level of the health care 1. (National Referral Hospital Laboratories (NRHL), 2. Regional Referral Hospital Laboratories (RRH L), 3. General Hospital Laboratories (GHL), 4. Health Centre IV Laboratories 5. Health Centre III Laboratories Community testing minimally covered: 2.2.7 Testing below Health Centre III By policy, there are no laboratory facilities below Health Centre III. However, point of…	Under consumables: Samba II HIV test kits, Alere Q HIV test kits	Guidelines and Brands for equiments are listed in table 5: eg Abbot, Cobat Roche, AlereQ	List of Standardized Laboratory Supplies listed in table 8 Brand names included: for instance : Cobas, Abbott Optical Adhesive Covers, Samba II HIV test kits, Alere Q HIV test kits	Not include. The need for sufficient personnel is stated but not elaborated	1. POC testing for testing recommended for sites without laboratories while regional referral hospital laboratories shall be highly equipped to perform more specialized tests such as glycated Hb, Reticulocyte count, Hb electrophoresis, body fluids and swab analysis by performing microbiology culture and sensitivity; mycology and cytology (PAP smear and Biopsy), blood gas, and tumor markers tests …	The following key milestones in standardization have been achievedto date: 1. Comprehensive laboratory test menu wascompiled for the various levels of health care. 2. Comprehensive list of lab techniques for each testswas compiled. 3. A harmonized list of equipment was developed according to recommended techniques for CD4, chemistry and hematology10 4. A supply list for all lab reagents and consu…	A written declaration,‘The Maputo Declaration’, that established a global commitment to strengthening integrated national public health laboratory systems was developed and participating countries ratified the declaration7. Uganda was among the 33 countries that attended the meeting. In 2011, the Uganda Ministry of Health (MoH) and Central Public Health Laboratory (CPHL) developed the first set o…
Zimbabwe	Laboratory Harmonization and Standardization in Zimbabwe	1. DLS (Directorate of Laboratory services) - MOH 2. Clinicians 3. The medical laboratory and clinical scientist council of Zimbabwe 4. MSF (Médecins Sans Frontières) 5. USG (US Government) 6. USAID supported partners - Funding 7. CHAI (Clinton Health Access Initiative) 8. APHL (Association of Public Health Laboratories) 9. The Supply Chain Management System (SCMS) - Facilitated the workshop (fun…	1. DLS (Directorate of Laboratory services) - MOH 2. Clinicians 3. The medical laboratory and clinical scientist council of Zimbabwe 4. MSF (Médecins Sans Frontières) 5. USG (US Government) 6. USAID supported partners - Funding 7. CHAI (Clinton Health Access Initiative) 8. APHL (Association of Public Health Laboratories) 9. The Supply Chain Management System (SCMS) - Facilitated the workshop (fun…	Implementing partners MOH - Procurement agency/national warehouse MOH - Regional and National Labs MOH - Lab department MOH - Reference lab MOH - Disease programs Funding agency MOH - Health facility Government ministries Training/research institutions Technical agency MOH - Clinical services Professional Health Associations	Laboratory tiers (Level of use I-V) Community tier is not included	Brand names for IVDs not included	Guidelines (selection criteria) for equipments included by 1. Critical requirements (e.g Equipment comes with warranty (1-2 yrs. spares guarantee from manufacturer), Services engineers available etc) 2. Other requirements (eg Can use alternate sources of power (battery, solar, etc.), Equipment in current production (not end-of-life)) Proposed instruments listed and brand names proposed as well (e…	Consumables guidelines included (alongside test methods and techniques in Table 5) but brand names not stipulated	Human resource guidelines indicated by tier and qualifications indictaed	These are essential tests that can respond to programmatic and demographic disease burden in the country and must be available at all times. Additionally, these tests are categorized by tiered network on the basis of methods, techniques, instruments complexities and human resource skills In proposing the test menu, considerations were given to current and future disease burdens, clinical monitori…	1. Finalization of the harmonisation document • Presentation to the Permanent Secretary and minister of Health & Child Care DLS • Incorporating the harmonization framework into the existing draft policy DLS • Finalize the draft Policy including the Harmonization framework DLS 2. Communication and stakeholder management • Conduct stakeholders meeting or workshop to launch the Lab Policy including …	1. The DLS organized a consultative stakeholders’ meetings with the objective of understanding clients’ need for diagnostic services, clientele expectations, testing gaps and long term programmatic scale ups. Stakeholders involved: relevant laboratory services partners, clinicians, procurement agents, care and treatment programs and other relevant stakeholders with specific diagnostic interests. …
Gabon	Health sector standards	Ministry of Health	Ministry of Health	MoH	Health sector levels - peripheral or primary, intermediate or secondary, and central or tertiary. Community tier not addressed	Not listed	Guidelines for equipment available and indicated by tier	Consumables guidelines are given by tier	Guidelines for laboratory personnel given by tier	Not indicated	Not indicated	Not indicated
Burkina Faso	normes en matiere de laboratoires d'analyses de biologie medicale juillet 2009	Health professionals at the different levels of public and private Others in the participants list 1. DGPML (Directorate General of Pharmacy and Drug Laboratories) 2. Doctor's orders 3. Director of Laboratories 4. CNTS (Centre National de Transfusion Sanguine) 5. CHU PCDG (Centre hospitalier universitaire-pédiatrique Charles De Gau) 6. Pharmacy of the future 7. DEP/Health 8. LNSP (Laboratoire Nat…	Health professionals at the different levels of public and private Others in the participants list 1. DGPML (Directorate General of Pharmacy and Drug Laboratories) 2. Doctor's orders 3. Director of Laboratories 4. CNTS (Centre National de Transfusion Sanguine) 5. CHU PCDG (Centre hospitalier universitaire-pédiatrique Charles De Gau) 6. Pharmacy of the future 7. DEP/Health 8. LNSP (Laboratoire Nat…	MOH - Procurement agency/national warehouse MOH - Regional and National Labs MOH - Lab department MOH - Reference lab MOH - Disease programs MOH - Health facility Training/research institutions Professional Health Associations MOH - Pharmacy department	Laboratory tiers ( the Health and Social Advancement Center (CSPS), the Medical Center/Medical Center with surgical branch (CM/CMA), the Hospital Center (CHR) and the national or university hospital center (CHN/CHU)) Community tier is not included	Brand names for IVDs not included	Guidelines for equipment available. Basic equipment are listed per level of the health care system. Brand names mentioned: Erlen Meyer, Westergreen, Benchtop centrifuge Mc Farland nephelemeter Refrigerator, Vortex mixer Balance Precision Media Dispenser	Consumables not included and consequently no brand names	Not included	Not indicated	Not indicated	Not indicated
Cameroon	ORGANISATION DES LABORATOIRES SUIVANT LA PYRAMIDE SANITAIRE AU CAMEROUN	Ministry of Health	Ministry of Health	MOH	Laboratory levels - Level I - IV Community tier not addressed	Brand names for IVDs not included	Equipments guidelines are listed per level of laboratory Equipment brands not listed	Consumables guidelines not included	Guidelines for personel included by level	Type and complexity of tests by tier included . Level IV would conducta all Level III activity package + Genotyping, viral culture, cell culture, cancer cell typing, Research	Not indicated	Not indicated
Malawi	STANDARDIZATION OF LABORATORY TESTS, TECHNIQUES AND EQUIPMENT	Ministry of Health, with technical assistance and funding from the USAID- DELIVER PROJECT Others from the pax list 1. Hospital Laboratory Manager 2. Ministry of Health DDHTSS 3. Hospital Lab Officer 4. Ministry of Health Supervisor 5. Lab Logistics Advisor – Implementing partner 6. CHSU (Community Health Sciences Unit) - EPIDEMIOLOGY Principal Epidemiologist 7. Hospital Lab Technologist 8. MOH - …	Ministry of Health, with technical assistance and funding from the USAID- DELIVER PROJECT Others from the pax list 1. Hospital Laboratory Manager 2. Ministry of Health DDHTSS 3. Hospital Lab Officer 4. Ministry of Health Supervisor 5. Lab Logistics Advisor – Implementing partner 6. CHSU (Community Health Sciences Unit) - EPIDEMIOLOGY Principal Epidemiologist 7. Hospital Lab Technologist 8. MOH - …	Implementing partners MOH - Lab department MOH - Reference lab MOH - Disease programs Funding agency MOH - Health facility Training/research institutions Technical agency MOH - Pharmacy department MOH - Epidemiology MOH - Preventive services	levels of the system—health central, district, and health center Community tier not included	Brand names for IVDs not included	Considerations: technical specifications, supply chain considerations, infrastructure requirements, availability of service engineers, and costs associated with procuring and operating the machine. Operational considerations: Critical (eg equipment assessed, in-country, CDC ,W H O etc.. and report available), important and desireable (eg Machine will run as single platform) and additional criteri…	Revision of the guidelines for consumables was referenced to the CMS (Central Medical stores list) but not included in the standardizationdocument	Not included	Reference: WHO Laboratory Recommendations by Level document and the Essential Medical Laboratory Services (EMLS) for the districts and health centers	1. Draft standardized list of tests, techniques, equipment, consumables, and reagents by level to be edited by all participants and coordinated by a smaller technical group of central laboratory managers 2. Final list to be sent to the Deputy Director for HTSS Diagnostics Department for approval and formal documentation. 3. Dissemination of new standards to laboratory staff and refresher training…	Day 1: On the first day of the workshop, a large group of stakeholders were invited to attend, including clinicians, nursing staff, program staff, development partners, and laboratory staff from different specialties and levels of the system. In the plenary workshop, the participants shared ideas and visions for laboratory testing services in Malawi Day 2-5: During the following four days of the …
Tanzania	Standard Medical Laboratory Equipment Guideline	Government, Implementing Partners, Non-Government Organizations, Institutions, Programmes and Individuals The Global Fund - financial and technical support through external consultants to improve health service delivery in medical laboratories by supporting equipment and reagent standardization. laboratory technical team - participating in the consultation workshops, providing relevant informatio…	Government, Implementing Partners, Non-Government Organizations, Institutions, Programmes and Individuals The Global Fund - financial and technical support through external consultants to improve health service delivery in medical laboratories by supporting equipment and reagent standardization. laboratory technical team - participating in the consultation workshops, providing relevant informatio…	Implementing partners MOH - Procurement agency/national warehouse MOH - Regional and National Labs MOH - Lab department MOH - Reference lab MOH - Disease programs Funding agency MOH - Health facility MOH Training/research institutions Technical agency MOH - Pharmacy department MOH - Preventive services	Laboratory tier (National, Zonal, Regional, District, Health centre, dispensary) Community tier is not included	Brand names for IVDs not included	Guidelines include: List of Equipment per Tier Ownership model (eg purchase/rental) Brands not indicated	Guidelines for consumables are not included. Consequently brand names not listed	Guidelines for lab personenel not included.	Not indicated	Table 4-1 Implementation Steps 1. Governance - Approval of the SMLEG 2. Standardization - Finalize detailed analyzer equipment types per discipline and tier 3. Governance - Printing of SMLEG 4. Governance - Launch of SMLEG 5. Governance - Dissemination of SMLEG 6. Governance - Convene inaugural TWG meeting to finalize its structure, with due consideration of the recommendations made and including…	The approach to harmonization and standardization Review current status Define governance structures & responsibilities Define test menus & methodologies Define analyzer equipment criteria & specifications Define ancillary equipment specifications Define HR requirements Prioritize tiers and disciplines Assess existing equipment eligibility Identify gaps in overall performance Facilitate transitio…
Ethiopia	Ethiopia Lab Master Plan_2nd Edition	Clinton Foundation HIV/AIDS Initiative - support in the development of both the first and second editions of the Laboratory Master Plan. EHNRI (The Ethiopian Health and Nutrition Research Institute) - developed the initial draft of the plan EHNRI and Regional Health Bureaus - Overseeing the Master Plan’s subsequent implementation	Clinton Foundation HIV/AIDS Initiative - support in the development of both the first and second editions of the Laboratory Master Plan. EHNRI (The Ethiopian Health and Nutrition Research Institute) - developed the initial draft of the plan EHNRI and Regional Health Bureaus - Overseeing the Master Plan’s subsequent implementation	Implementing partners Funding agency MOH Technical agency	Laboratory tiers: Level I-IV Community tier is not included	uidelines for IVDS available. Lab tests are listed per level of the Laboratory network with sample of equipments and vendor/manufacturer	Guidelines for equipment available. General equipment requirements are listed per level of the Laboratory network Brand names mentioned: Baker SterilGUARD, NuAire Labguard, Labconco Purifier Logic Class II, Beckman Coulter USA	guidelines for consumables are included. Some consumables have brand names indicted: e.g for Blood bank typing reagents - Sanyo, Japan However, most of the consumables vendors are listed as "Various vendors" and not specific like it is for equipments	Human resource guidelines are not indicated	Not indicated	Not indicated	The initial draft of the second edition of the Master Plan was created by an EHNRI task force. The draft was then presented to various stakeholders during a consensus meeting held in Adama in June 2008, which included representation from the Regional Health Bureaus, Regional Laboratories, academic institutions, professional associations, the private sector, as well as donor and implementing partn…
Burundi	Les normes et standards des laboratoires de Biologie médicale au	USAID/PEPFAR - Management Sciences for Health (MSH) - technical and financial support Ministry of Public Health and the Fight against AIDS (MSPLS) - lead the assessment of laboratories (public, private and denominational) Other stakeholders from editorial commitee list: Director of DPML (Department of Pharmacy, Medicine and Laboratories) Operations Expert - DGSSLS/ EAPHLNP (Directorate General fo…	USAID/PEPFAR - Management Sciences for Health (MSH) - technical and financial support Ministry of Public Health and the Fight against AIDS (MSPLS) - lead the assessment of laboratories (public, private and denominational) Other stakeholders from editorial commitee list: Director of DPML (Department of Pharmacy, Medicine and Laboratories) Operations Expert - DGSSLS/ EAPHLNP (Directorate General fo…	Implementing partners MOH - Regional and National Labs MOH - Lab department MOH - Reference lab MOH - Disease programs Funding agency MOH - Health facility Training/research institutions Technical agency Professional Health Associations MOH - Pharmacy department	laboratory levels: Level 1-4 (1. Health center laboratories, 2. District hospital laboratories, 3. Regional hospital laboratories and 4. National reference laboratories) Community tier is not included	Brand names for IVDs not included	guidelines for equipment are included per tier	guidelines for consumables are included per tier with quantities indicted Brand names are not indicated	Staff level by laboratory tier, qualification and role Brand names are not indicated	Sensitivity, diagnosis vs confirmation		In 2013, with the technical and financial support of USAID/PEPFAR, through the non-governmental organization “Management Sciences for Health (MSH)”; an assessment of laboratories (public, private and denominational) in Burundi was carried out by the Ministry of Public Health and the Fight against AIDS (MSPLS). The situational analysis made it possible to show failures in the system of medical bio…
Liberia	Essential Package of Health Services (2011)	Ministry of Health and Social Welfare, Deputy Minister of Health Services Chief Medical Officer Global Strategies for HIV Prevention and International Pediatric Outreach Project (technical inputs and comments) WHO Liberia UNFPA Liberia RBHS Johns Hopkins University UNICEF Action Contre La Faim Clinton Health Access Initiative S.D. Copper Hospital Carter Center MOHSW Family Health CHO Medical Dire…	Ministry of Health and Social Welfare, Deputy Minister of Health Services Chief Medical Officer Global Strategies for HIV Prevention and International Pediatric Outreach Project (technical inputs and comments) WHO Liberia UNFPA Liberia RBHS Johns Hopkins University UNICEF Action Contre La Faim Clinton Health Access Initiative S.D. Copper Hospital Carter Center MOHSW Family Health CHO Medical Dire…	Implementing partners MOH - Reference lab MOH - Disease programs Funding agency MOH - Health facility MOHTraining/research institutions Technical agency Professional Health Associations MOH - Preventive services MOH - Curative services MOH - Epidemiology	Levels of care —primary, secondary and tertiary - provided through four healthcare sub-systems i.e Community Health Centers, District Health Centres, County Health systems, and Referral hospitals Community tier is not included under diagnostics (only secondary and tertiary levels covered)	Brand names for IVDs not included	Guidelines for essential equipment are given by tier. Brand names not listed	Guidelines for consumables are indicated but under equipments (eg Gloves, dressing sets, bandages, suturing sets, syringes and needles) Brand names are not included	Guidelines for lab personnel are included by tier and quantities indicated for each phase of implimentation plan	Criteria for service delivery area to be included in the document (EPHS) but not for IVD.	The 10 year EPHS will be implemented in two phases. Hospitals are expected to create annual plans that capture all of the minimum requirements as well as the priorities for each phase of implementation Phase 1 (Years 1-3) - activities listed Phase 2 (Years 4-10) - activities listed	Development process not stipulated
eSwatini	Essential health care package for swaziland (2010)	The Ministry of Health World Health Organization (WHO) for the technical and financial support The office of the Swaziland Nursing Council - Provided full time services of the Coordinator and the Secretary. Ministry of Health - Headquarters Deputy Director Public Health (Providing Technical Guidance) Senior Medical Officer (Task Team Chairperson) Mankayane Government Hospital Registrar (Task Team…	The Ministry of Health World Health Organization (WHO) for the technical and financial support The office of the Swaziland Nursing Council - Provided full time services of the Coordinator and the Secretary. Ministry of Health - Headquarters Deputy Director Public Health (Providing Technical Guidance) Senior Medical Officer (Task Team Chairperson) Mankayane Government Hospital Registrar (Task Team…	Implementing partners MOH - Disease programs Funding agency MOH - Health facility MOH Technical agency MOH - Clinical services	Health sector levels - (i) Three National (referral) Hospitals (ii) Five Regional Hospitals (iii) Primary Health Care facilities including Health Centres, Public Health Units, Rural Clinics and a network of outreach sites (iv) Community Based Care where Rural Health Motivators (RHM), Faith-based Healthcare Providers, Traditional Births Attendants (TBAs) Community tier is addressed	Brand names for IVDs not included	Equipment guidelines are given however not comprehensively. The brand names are not listed either	Guidelines for consumables are minimally mentioned and brand names are not listed	Not included	Not indicated	Implementation Arrangements All health facilities and community structures must prioritize implementation of the EHCP. In this regard, Government should appropriately fund and build capacity of the public facilities to provide the EHCP. Appropriate arrangements should be undertaken to enable the private sector and their private health facilities to provide the EHCP to the population where the pri…	Methodology for Development of the Essential Health Care Package The work to define and develop the EHCP is built on existing resource materials and on the on-going work done by the Ministry of Health through the EHCP Working Group. Documents used to inform the process of the development of the EHCP included the following; HRH projections, work on health facility infrastructure, equipment and sta…
Sierra Leone	Basic Package of Essential Health Services (2015-2020)	Directors and Programme Managers within the Ministry of Health and Sanitation Health Sector Steering Group Working Groups civil society Local and international health Non-Governmental Organizations technical support of development partners – in particular the support of the World Health Organization and the UK government through DFID District Health Management Teams	Directors and Programme Managers within the Ministry of Health and Sanitation Health Sector Steering Group Working Groups civil society Local and international health Non-Governmental Organizations technical support of development partners – in particular the support of the World Health Organization and the UK government through DFID District Health Management Teams	Implementing partners MOH - Health facility MOH Technical agency	Health facility tiers - Secondary care (Regional hospital and District hospital) and Primary Care (Community Health center, Community Health Post, Maternal and Child Health Post and Community Health Worker) Community tier included	Brand names for IVDs not included	Equipment guidelines are listed by tier. The brand names are not listed.	Consumables guidelines are given by tier. Brand names are not indicated	Staffing norms given by level of care	criteria for test selection not included	The national / central level of the MoHS is responsible for defining the services that are to be provided under the BPEHS – i.e., the ‘what’ of the BPEHS. – and for setting up the enabling environment. This includes training and employing health workers to provide the services, ensuring adequate supply chain of drugs and commodities, defining norms and standards, establishing national policies an…	In January 2015, a multi-stakeholder Consultation on building a resilient system for health in Sierra Leone was convened with participants representing the Ministry of Health and Sanitation, district councils, district health management teams (DHMTs) and medical superintendents, development partners, and NGOs. The consultation delivered the following: 1) consensus on the situational analysis and …
Gambia	BASIC PACKAGE TEST MENU - Disease Specific Reference Laboratories (not dated)	Stand alone test menus thus not stipulated	Stand alone test menus thus not stipulated		Level of Health care/laboratory - Level 1 – Minor Health Centre Level 2 - District Hospitals and Major HCs Level 3 - Hospitals Level 4 - Teaching Hospital Histology Laboratory Disease Specific Public Health Reference Laboratories Community tier is not addressed	Brand names for IVDs not included	Guidelines for equipment not included	not included	Personnel guidelines included per level of care	Not indicated	Not indicated	Not indicated
Ghana	Development of a Tiered Laboratory System in Ghana (2021)	National Public Health and Reference Laboratory (NPHRL) Public Health Laboratory Federaon of West African College of Medical Laboratory Sciensts (FWACMLS) Associaon of Medical Laboratory Sciensts (GAMLS) Cape Coast Teaching Hospital (CCTH) Public Health Laboratory -Sekondi Kumasi Centre of Collaborave Research into Tropical Medicine (KCCR) Public Health Laboratory Korle-bu Teaching Hospital (KBTH…	National Public Health and Reference Laboratory (NPHRL) Public Health Laboratory Federaon of West African College of Medical Laboratory Sciensts (FWACMLS) Associaon of Medical Laboratory Sciensts (GAMLS) Cape Coast Teaching Hospital (CCTH) Public Health Laboratory -Sekondi Kumasi Centre of Collaborave Research into Tropical Medicine (KCCR) Public Health Laboratory Korle-bu Teaching Hospital (KBTH…	MOH - Regional and National Labs MOH - Lab department MOH - Reference lab MOH - Disease programs MOH - Health facility Training/research institutions Professional Health Associations	Laboratory tiers - Public Health Labs, Clinical Labs, Teaching Hospitals and Research Laboratories:	Brand names for IVDs not included	Guidelines for equipment included by tier but brand names not indicated	not included	Laboratory personnel indicated by tier	Not indicated	Not indicated	Not indicated
Ghana	Laboratory Policy (2022)	1. The Director-General of Ghana Health Service for his leadership and guidance in the development of the policy. 2. The US Centres for Disease Control and Prevention (CDC) for financial and technical support 3. Association of Public Health Laboratories (APHL) for providing guidance in planning, drafting, finalization and printing of the policy 4. Laboratory stakeholders from both public and priv…	1. The Director-General of Ghana Health Service for his leadership and guidance in the development of the policy. 2. The US Centres for Disease Control and Prevention (CDC) for financial and technical support 3. Association of Public Health Laboratories (APHL) for providing guidance in planning, drafting, finalization and printing of the policy 4. Laboratory stakeholders from both public and priv…	Implementing partners MOH - Lab department Funding agency MOH - Health facility MOH Training/research institutions Technical agency Professional Health Associations	Laboratory tiers - Primary, Secondary and tertiary level	Brand names for IVDs not included	Guidelines for equipment not included	not included	not indicated	Primary level - The screening tests selected shall be rapid, simple, sensitive, reliable and cost effective The secondary laboratory shall have facilities for various branches of laboratory medicine as exists at the Primary level. However, more complex tests shall be performed than at the Primary level. Tertiary Level - Facilities shall be provided at the Tertiary level laboratories for the perfo…	Implimentation of the lab policy in totality (not specific to the test menu (annex 2)) stipulated	Process of Policy Development (Comment ---however not specific to test menu) This policy has been developed under the stewardship of the MOH/GHS through a participatory and consultative process. The Laboratory Technical Committee which draws membership from all agencies of the MOH/GHS and the private sector has driven the process. The wider laboratory has been involved in the development and fina…
South Africa	Primary Health Care - Laboratory Handbook May 2018	NDoH (National Department of Health) and National Health Laboratory Services (NHLS) Ideal Clinic Team ( Senior Technical Advisor NDoH, Pathologist Microbiology NHLS, Senior Researcher (Public Health) NHLS) Department of Health (DoH) stakeholders included: 1. NDoH DDG: Primary Healthcare 2. NDoH DDG: HIV and AIDS, TB and Maternal, Child and Women’s Health 3. NDoH DDG: Health Regulatory and Complia…	NDoH (National Department of Health) and National Health Laboratory Services (NHLS) Ideal Clinic Team ( Senior Technical Advisor NDoH, Pathologist Microbiology NHLS, Senior Researcher (Public Health) NHLS) Department of Health (DoH) stakeholders included: 1. NDoH DDG: Primary Healthcare 2. NDoH DDG: HIV and AIDS, TB and Maternal, Child and Women’s Health 3. NDoH DDG: Health Regulatory and Complia…	MOH - Lab department MOH - Disease programs MOH MOH - Clinical services MOH - Pharmacy department	Health care tiers - tests disagregated for whenever the test has to be requested only by a doctor or when it may be requested by all healthcare professionals 1. PHC (Primary Health Care) - This test may be requested by all healthcare professional, i.e. nurse and doctor 2. PHC (Primary Health Care) with doctor - This test may only be requested by a doctor Community tier is not covered	Brand names for IVDs not included	Not indicated	Not indicated	Not indicated	Not indicated	It is anticipated that orientation on the use of this PHC Laboratory Handbook will be provided in a cascade training approach jointly by the local NHLS laboratory and the Regional Training Centres of the provincial departments of health.	Thus, the NDoH and National Health Laboratory Services (NHLS) have jointly developed this PHC Laboratory Handbook to improve the quality of service delivery and patient care as we move towards the full implementation of the ICSM model. The management of laboratory services is a sub-component 14 of the Ideal Clinic Dashboard.
Togo	* many documents split by different laboratory sections (Anatomy, toxicology, Biology, Parasitology, Immunology etc) (2021)	Not indicated	Not indicated		Health care tiers???? (as per google) - Central, intermediate and peripheral Community tier is addressed - As per google Peripheral level= health district 40 health district directorates District hospitals Peripheral care unit (usp) Families/communities Operationalization	Not listed	Equipment guidelines given by level but no brand names indicated	Consumables guidelines given by level but no brand names indicated	Guidelines indicated by Level	Not indicated	Not indicated	Not indicated
Guinea Bisau	Lista de testes por nível (not dated)	Not indicated	Not indicated		Tiers not specified	Not listed	Not indicated	Guidelines indicated but brand names not indicated	Not indicated	Not indicated	Not indicated
Benin	Paquet minimum activités Normes corrigé et Mis en forme (2009)	Ministry of Health (Other stakeholders not mentioned)	Ministry of Health (Other stakeholders not mentioned)	MOH	Laboratory levels: Level 1 laboratories or peripheral laboratories, Level 2 laboratories or intermediate laboratories, and Level 3 or central laboratory Community tier not addressed	Not listed	Equipment guidelines indicated but brand names not indicated	Not indicated	Personnel guidelines included per level and qualifications stipulated	Not indicated	Not explicitly spelled out but inferred The implementation application of the content of this document of norms and standards for the examinations, human resources, infrastructure and equipment of the biomedical analysis laboratories, will improve the performance of our network through the implementation of a sustainable quality approach.	Not indicated
Côte d'Ivoire	Organisation Laboratoires Analyses Biologie Medicale (2008)	Not indicated	Not indicated		Level Of Competence of the Laboratories - Level 1-6 Community tier not covered	Not indicated	Indicated by the skill level of laboratory	not indicated	not indicated	Not indicated	Not indicated	Not indicated
Mali	Guide de Bonne Exécution des Analyses (GBEA) dans les laboratoires d’Analyses Médicales (2005)	Ministry of Health (Direction of Pharmacy and Medicine, National Institute of Public Health Research). It was revised in collaboration with the Mérieux Mali Foundation and all project stakeholders European Union.	Ministry of Health (Direction of Pharmacy and Medicine, National Institute of Public Health Research). It was revised in collaboration with the Mérieux Mali Foundation and all project stakeholders European Union.	Implementing partners Funding agency Training/research institutions MOH - Pharmacy department	Health care level - First level health centers, Reference health centers and Public Hospital Establishments and Specialized Structures Community tier not addressed	Brand names not listed	Equipment guidelines are listed by speciality (biochemistry, microbiology, hematology etc)	not indicated	Guidelines on expectations of different cadres of laboratory personnel. For instance: Biologist : Any person holding the necessary diplomas or titles, required by the legislation in force, to practice the specialty or to ensure the management of a laboratory carrying out medical biology analyses.	Not indicated	Not indicated	Not indicated
Senegal	Manuel des TechniquesLaboratoire 2015	Not indicated	Not indicated		Laboratory tiers - Peripheral, National and Intermidiate level laboratories Community tier not included	Brand names not listed	Guidelines are included but brand names are not	Guidelines included but brand names not indicated	not included	Not indicated	Not indicated	Not indicated
Niger	Paquet Minimum d'Activités des laboatoires par niveau de la pyramide sanitaire (not dated)	Not indicated	Not indicated		Level of health - Centre de Santé Intégré (CSI), Hôpital de District (HD),Centre Hospitalier Régiona (CHR)/Centre de santé Mère Enfant (CSME)/CHA: Centre hospitalier des Armées (CHA), Hôpital National (HN)/ Centre de Santé d'Arrondissement (CNS) Level of Health in English - Integrated Health Center (CSI), District Hospital (HD), Regional Hospital Center (CHR)/Mother Child Health Center (CSME)/Arm…	Brand names not listed	Not included	not indicated	not included	Not indicated	Not indicated	Not indicated
Guinea	Politique Nationale de Biologie Médicale (2009)	Not indicated	Not indicated		Laboratory tier - LABHN (Laboratoire Hôpital National, HP. Laboratoire Hôpital Préfectoral, HR. laboratoire Hôpital Régional & CS. Laboratoire Centre de santé Community tier not addressed	Not indicated	Equipment guidelines included by tier	Consumables guidelines included by tier	Personnel not included	Not indicated	Not indicated	Not indicated
Guinea	Pr Kaba_Plan-Stratégique-de-Développement-Sanitaire-2001.				Health care ; National, Regional and Prefecture				Guidelines for personel included by level		It will henceforth form the basis of the more detailed rolling three-year plans which will themselves be implemented through the annual prefectural and regional operational plans	It was developed in two essential stages: the analysis of the sector and the formulation of strategic orientations. Both stages were completed in a participatory framework thanks to which the different levels of the health pyramid, on the one hand, and, on the other hand, the health services and national and foreign partners were able to consult each other.

## Sheet: Benin
Name of country	Name of Document	1. List all stakeholders by organization/department who contributed to the document, thus specify for example: WHO, CDC, epidemic disease dept MOH, hospital services MoH, laboratory services MoH, national HIV laboratory, private laboratory, national regulatory agency, etc (we will categorise later). If mentioned in the document: specify what they contributed: technical, financial?	2. List whether and at which tiers IVDs are specified, and whether the document relates to laboratory tiers or health facility tiers; does the document include community tier?	3. Check whether brand of IVDs are listed	4. Check whether guidelines for equipment are included in the document and how, check whether brands are listed	5. Check whether guidelines for consumables are included in the document, and how, check whether brands are listed	6. Check whether guidelines for laboratory personnel are included, and how, by tier, by IVD?	7. Check whether criteria for test selection are mentioned, list all criteria, including operational requirements (we will categorise later)	8. Check whether implementation/strategic plan is included	9. Check if anything is mentioned on the development process – if so, what was the process.
Benin	Paquet minimum activités Normes corrigé et Mis en forme 2009	Ministry of Health (Other stakeholders not mentioned)	Laboratory levels: Level 1 laboratories or peripheral laboratories, Level 2 laboratories or intermediate laboratories, and Level 3 or central laboratory Community tier not addressed	Not listed	Equipment guidelines indicated but brand names not indicated	Not indicated	Personnel guidelines included per level and qualifications stipulated	Not indicated	Not explicitly spelled out but inferred The implementation application of the content of this document of norms and standards for the examinations, human resources, infrastructure and equipment of the biomedical analysis laboratories, will improve the performance of our network through the implementation of a sustainable quality approach.	Not indicated

## Sheet: Stakeholders
Implementing partners MOH - Procurement agency/national warehouse MOH - Regional and National Labs MOH - Lab department MOH - Reference lab MOH - Disease programs Funding agency MOH - Health facility MOH Government ministries Training/research institutions Technical agency MOH - Clinical services Professional Health Associations MOH - Pharmacy department Accrediting and regulatory bodies Ministry…

## Sheet: Botswana
Name of country	Name of Document	1. List all stakeholders by organization/department who contributed to the document, thus specify for example: WHO, CDC, epidemic disease dept MOH, hospital services MoH, laboratory services MoH, national HIV laboratory, private laboratory, national regulatory agency, etc (we will categorise later). If mentioned in the document: specify what they contributed: technical, financial?	2. List whether and at which tiers IVDs are specified, and whether the document relates to laboratory tiers or health facility tiers; does the document include community tier?	3. Check whether brand of IVDs are listed	4. Check whether guidelines for equipment are included in the document and how, check whether brands are listed	5. Check whether guidelines for consumables are included in the document, and how, check whether brands are listed	6. Check whether guidelines for laboratory personnel are included, and how, by tier, by IVD?	7. Check whether criteria for test selection are mentioned, list all criteria, including operational requirements (we will categorise later)	8. Check whether implementation/strategic plan is included	9. Check if anything is mentioned on the development process – if so, what was the process.
Botswana	Standardization and Laboratory Logistics System Design for Botswana	1. The Supply Chain Management System (SCMS) - an international team of 16 organizations funded by (PEPFAR). 2. Central Medical Stores -Dept Ministry of Health 3. National Health Laboratory - Dept Ministry of Health 4. BOTUSA (Botswana/USA) - Partners 5. The US Agency for International Development 6. MLG (Ministry of Local Government) 7. NRH (National Referral Hospital) 8. PMH (Princess Marina Ho…	level of the laboratory system (Level I, II, III & IV) Community tier not included	Not listed	technique, equipment, reagents and consumables spelt out for each level of the laboratory system Brands included eg. COBAS, BACTEC MGIT 960 analyzers	consumables guidelines included - each product classified into either fast moving or slow moving category	guidelines for lab personenel not included. Proposal for inclusion of role of staff in the logistics system in the Standard Operating Procedures Manual mentioned	1. Others: the six rights of logistics at each level of the system (To provide the right quantities of the _x0002_ Right laboratory supplies to the _x0002_ Right facilities at the _x0002_ Right time in the _x0002_ Right condition at the _x0002_ Right cost) 2. For TB sensitivity testing, only one type of analyzer would be used 3. Sensitivity/specificity/susceptibility	1. a table with action plan is included (table 5) 2. an accompanying standardization policy be inserted into the laboratory policy which is due to come before parliament shortly for adoption. Adopting this policy will help facilitate, its implementation. The subsequent steps to be taken are discussed in the next chapter.	1. The consultant teams met with key stakeholders, namely CMS, NHL and BOTUSA to discuss the goals and objectives of the activity and to obtain a consensus on the proposed outcome of the standardization exercise 2. A three day workshop was held with 25 stakeholders on the standardization of laboratory commodities using the Maputo guidelines as guidance for the exercise a)Introduction of the parti…

## Sheet: Burkina Faso
Name of country	Name of Document	1. List all stakeholders by organization/department who contributed to the document, thus specify for example: WHO, CDC, epidemic disease dept MOH, hospital services MoH, laboratory services MoH, national HIV laboratory, private laboratory, national regulatory agency, etc (we will categorise later). If mentioned in the document: specify what they contributed: technical, financial?	2. List whether and at which tiers IVDs are specified, and whether the document relates to laboratory tiers or health facility tiers; does the document include community tier?	3. Check whether brand of IVDs are listed	4. Check whether guidelines for equipment are included in the document and how, check whether brands are listed	5. Check whether guidelines for consumables are included in the document, and how, check whether brands are listed	6. Check whether guidelines for laboratory personnel are included, and how, by tier, by IVD?	7. Check whether criteria for test selection are mentioned, list all criteria, including operational requirements (we will categorise later)	8. Check whether implementation/strategic plan is included	9. Check if anything is mentioned on the development process – if so, what was the process.
Burkina Faso	normes en matiere de laboratoires d'analyses de biologie medicale juillet 2009	Health professionals at the different levels of public and private Others in the participants list 1. DGPML (Directorate General of Pharmacy and Drug Laboratories) 2. Doctor's orders 3. Director of Laboratories 4. CNTS (Centre National de Transfusion Sanguine) 5. CHU PCDG (Centre hospitalier universitaire-pédiatrique Charles De Gau) 6. Pharmacy of the future 7. DEP/Health 8. LNSP (Laboratoire Nat…	Laboratory tiers ( the Health and Social Advancement Center (CSPS), the Medical Center/Medical Center with surgical branch (CM/CMA), the Hospital Center (CHR) and the national or university hospital center (CHN/CHU)) Community tier is not included	Brand names for IVDs not included	Guidelines for equipment available. Basic equipment are listed per level of the health care system. Brand names mentioned: Erlen Meyer, Westergreen, Benchtop centrifuge Mc Farland nephelemeter Refrigerator, Vortex mixer Balance Precision Media Dispenser	Consumables not included and consequently no brand names	Not included	Not indicated	Not indicated	Not indicated

## Sheet: Burundi
Name of country	Name of Document	1. List all stakeholders by organization/department who contributed to the document, thus specify for example: WHO, CDC, epidemic disease dept MOH, hospital services MoH, laboratory services MoH, national HIV laboratory, private laboratory, national regulatory agency, etc (we will categorise later). If mentioned in the document: specify what they contributed: technical, financial?	2. List whether and at which tiers IVDs are specified, and whether the document relates to laboratory tiers or health facility tiers; does the document include community tier?	3. Check whether brand of IVDs are listed	4. Check whether guidelines for equipment are included in the document and how, check whether brands are listed	5. Check whether guidelines for consumables are included in the document, and how, check whether brands are listed	6. Check whether guidelines for laboratory personnel are included, and how, by tier, by IVD?	7. Check whether criteria for test selection are mentioned, list all criteria, including operational requirements (we will categorise later)	8. Check whether implementation/strategic plan is included	9. Check if anything is mentioned on the development process – if so, what was the process.
Burundi	Les normes et standards des laboratoires de Biologie médicale au	USAID/PEPFAR - Management Sciences for Health (MSH) - technical and financial support Ministry of Public Health and the Fight against AIDS (MSPLS) - lead the assessment of laboratories (public, private and denominational) Other stakeholders from editorial commitee list: Director of DPML (Department of Pharmacy, Medicine and Laboratories) Operations Expert - DGSSLS/ EAPHLNP (Directorate General fo…	laboratory levels: Level 1-4 (1. Health center laboratories, 2. District hospital laboratories, 3. Regional hospital laboratories and 4. National reference laboratories) Community tier is not included	Brand names for IVDs not included	guidelines for equipment are included per tier	guidelines for consumables are included per tier with quantities indicted Brand names are not indicated	Staff level by laboratory tier, qualification and role Brand names are not indicated	Sensitivity, diagnosis vs confirmation		In 2013, with the technical and financial support of USAID/PEPFAR, through the non-governmental organization “Management Sciences for Health (MSH)”; an assessment of laboratories (public, private and denominational) in Burundi was carried out by the Ministry of Public Health and the Fight against AIDS (MSPLS). The situational analysis made it possible to show failures in the system of medical bio…

## Sheet: Cameroon
Name of country	Name of Document	1. List all stakeholders by organization/department who contributed to the document, thus specify for example: WHO, CDC, epidemic disease dept MOH, hospital services MoH, laboratory services MoH, national HIV laboratory, private laboratory, national regulatory agency, etc (we will categorise later). If mentioned in the document: specify what they contributed: technical, financial?	2. List whether and at which tiers IVDs are specified, and whether the document relates to laboratory tiers or health facility tiers; does the document include community tier?	3. Check whether brand of IVDs are listed	4. Check whether guidelines for equipment are included in the document and how, check whether brands are listed	5. Check whether guidelines for consumables are included in the document, and how, check whether brands are listed	6. Check whether guidelines for laboratory personnel are included, and how, by tier, by IVD?	7. Check whether criteria for test selection are mentioned, list all criteria, including operational requirements (we will categorise later)	8. Check whether implementation/strategic plan is included	9. Check if anything is mentioned on the development process – if so, what was the process.
Cameroon	ORGANISATION DES LABORATOIRES SUIVANT LA PYRAMIDE SANITAIRE AU CAMEROUN	Ministry of Health	Laboratory levels - Level I - IV Community tier not addressed	Brand names for IVDs not included	Equipments guidelines are listed per level of laboratory Equipment brands not listed	Consumables guidelines not included	Guidelines for personel included by level	Type and complexity of tests by tier included . Level IV would conducta all Level III activity package + Genotyping, viral culture, cell culture, cancer cell typing, Research	Not indicated	Not indicated

## Sheet: Cote d'Ivoire
Name of country	Name of Document	1. List all stakeholders by organization/department who contributed to the document, thus specify for example: WHO, CDC, epidemic disease dept MOH, hospital services MoH, laboratory services MoH, national HIV laboratory, private laboratory, national regulatory agency, etc (we will categorise later). If mentioned in the document: specify what they contributed: technical, financial?	2. List whether and at which tiers IVDs are specified, and whether the document relates to laboratory tiers or health facility tiers; does the document include community tier?	3. Check whether brand of IVDs are listed	4. Check whether guidelines for equipment are included in the document and how, check whether brands are listed	5. Check whether guidelines for consumables are included in the document, and how, check whether brands are listed	6. Check whether guidelines for laboratory personnel are included, and how, by tier, by IVD?	7. Check whether criteria for test selection are mentioned, list all criteria, including operational requirements (we will categorise later)	8. Check whether implementation/strategic plan is included	9. Check if anything is mentioned on the development process – if so, what was the process.
Côte d'Ivoire	Organisation Laboratoires Analyses Biologie Medicale	Not indicated	Level Of Competence of the Laboratories - Level 1-6 Community tier not covered	Not indicated	Indicated by the skill level of laboratory	not indicated	not indicated	Not indicated	Not indicated	Not indicated

## Sheet: eSwatini
Name of country	Name of Document	1. List all stakeholders by organization/department who contributed to the document, thus specify for example: WHO, CDC, epidemic disease dept MOH, hospital services MoH, laboratory services MoH, national HIV laboratory, private laboratory, national regulatory agency, etc (we will categorise later). If mentioned in the document: specify what they contributed: technical, financial?	2. List whether and at which tiers IVDs are specified, and whether the document relates to laboratory tiers or health facility tiers; does the document include community tier?	3. Check whether brand of IVDs are listed	4. Check whether guidelines for equipment are included in the document and how, check whether brands are listed	5. Check whether guidelines for consumables are included in the document, and how, check whether brands are listed	6. Check whether guidelines for laboratory personnel are included, and how, by tier, by IVD?	7. Check whether criteria for test selection are mentioned, list all criteria, including operational requirements (we will categorise later)	8. Check whether implementation/strategic plan is included	9. Check if anything is mentioned on the development process – if so, what was the process.
eSwatini	Essential health care package for swaziland	The Ministry of Health World Health Organization (WHO) for the technical and financial support The office of the Swaziland Nursing Council - Provided full time services of the Coordinator and the Secretary. Ministry of Health - Headquarters Deputy Director Public Health (Providing Technical Guidance) Senior Medical Officer (Task Team Chairperson) Mankayane Government Hospital Registrar (Task Team…	Health sector levels - (i) Three National (referral) Hospitals (ii) Five Regional Hospitals (iii) Primary Health Care facilities including Health Centres, Public Health Units, Rural Clinics and a network of outreach sites (iv) Community Based Care where Rural Health Motivators (RHM), Faith-based Healthcare Providers, Traditional Births Attendants (TBAs) Community tier is addressed	Brand names for IVDs not included	Equipment guidelines are given however not comprehensively. The brand names are not listed either	Guidelines for consumables are minimally mentioned and brand names are not listed	Not included	Not indicated	Implementation Arrangements All health facilities and community structures must prioritize implementation of the EHCP. In this regard, Government should appropriately fund and build capacity of the public facilities to provide the EHCP. Appropriate arrangements should be undertaken to enable the private sector and their private health facilities to provide the EHCP to the population where the pri…	Methodology for Development of the Essential Health Care Package The work to define and develop the EHCP is built on existing resource materials and on the on-going work done by the Ministry of Health through the EHCP Working Group. Documents used to inform the process of the development of the EHCP included the following; HRH projections, work on health facility infrastructure, equipment and sta…

[truncated: 23 more sheets: Ethiopia, Gabon, Gambia, Ghana, Guinea, Guinea Bissau, Kenya, Liberia, Malawi, Mali, Niger, Nigeria, Senegal, Sierra Leone, South Africa, Tanzania, Togo, Uganda, Zimbabwe, Sheet29 …]
