# Supplementary material for: Contexts for developing of national essential diagnostics list. Lessons from a mixed-methods study of existing documents, stakeholders and decision making on tier-specific essential in-vitro diagnostics in African countries
Source: PLOS Glob Public Health. 2023 May 18;3(5):e0001893. doi: 10.1371/journal.pgph.0001893 (PMC10194858; doi:10.1371/journal.pgph.0001893)
Supplement: S1 Data — (ZIP) [file pgph.0001893.s005.zip › Data Files/Copy of NEDL documents analysis database (Responses) 050922 recategorized_.xlsx]

## Sheet: Form Responses 1
Timestamp	Name of country	Name of Document	Language the document is written in	Validity - Beginning	Validity - End		Categorization	Category 2 for national health policy and lab	Does the document address laboratory testing?	tries'	Does the testing address diagnostic services within and outside established laboratory facilities? (Community level)	What is the scope of the laboratory testing covered?	HIV	TB	Maternal health related tests	Malaria	Others	Does the document refer to information forming the basis for test selection	The information forming the basis for test selection is;	Select (if any) the operational requirements indicated in the document for the tests above	Does the document have provision for post market surveillance?	Does the document have provision for quality assurance?	Does the document have provision for biosafety including waste management?	Does the document have any evidence of inclusion of M& E indicators?	Are there indicators that address cost-effectiveness of testing	Is the document indicative of budget supporting the implementation of the tests recommended nationally	Out of the documentation is there evidence that the following stakeholders participated in the development of national plans reviewed above? Representative of:	Comment (if need be) eg. review not complete	Laboratory level that HIV ELISA is offered	Laboratory level that HIV rapid antibody is offered	Laboratory level that HIV Molecular –VL/EID is offered	Laboratory level that HIV resistance testing is offered	Laboratory level that TB Microscopy testing is offered	Laboratory level that TB tuberculin testing is offered	Laboratory level that TB LAM testing is offered	Laboratory level that TB GeneXpert testing is offered	Laboratory level that TB DST testing is offered	Laboratory level that Maternal health related testing is offered - Syphilis	Laboratory level that Maternal health related testing is offered - Hemoglobin estimation	Laboratory level that Maternal health related testing is offered - urinalysis	Laboratory level that malaria testing is offered - RDT	Laboratory level that malaria testing is offered - Microscopy	Edit form URLs
2021-10-27 11:40:19	Angola	fy-2019-angola-malaria-operational-plan	English	2019-01-01	2019-12-31	Angolafy-2019-angola-malaria-operational-plan	National malaria strategy (or policy)	National malaria strategy (or policy)	Yes	No	Yes	Malaria				RDT, Microscopy		Yes	local burden/prevalence of disease for HIV/TB or Malaria	Options for using at community level	Yes	Yes	No	Yes	No	Yes	Government: Ministry of Health																https://docs.google.com/forms/d/e/1FAIpQLSfdpHt6NV7obgVXcGdwbP9DiPWYoFQaDPKUBFEzb6tKKL6Uvg/viewform?edit2=2_ABaOnufj-3AssivHvvDYjY5yx7RR8WsIRQnGhPwcqPSMrTz10swcb8pVV4Oh1S-FZKVFz0U
2022-01-13 10:57:50	Angola	National Strategy Plan on HIV/AIDS	English			AngolaNational Strategy Plan on HIV/AIDS	National HIV strategy (or policy)	National HIV strategy (or policy)	No																		Government: Ministry of Health, Implementing partners, Funding Agencies																https://docs.google.com/forms/d/e/1FAIpQLSfdpHt6NV7obgVXcGdwbP9DiPWYoFQaDPKUBFEzb6tKKL6Uvg/viewform?edit2=2_ABaOnucQCfIGTdPi5hq9ikdN90sMHPFtE89-5hgHDSYcqxXYi7UEe0wOJ9kwHxXWUAl-v0k
2022-01-13 11:01:05	Angola	iiep_aids_national_program_angola	English	1999-01-01	2002-12-31	Angolaiiep_aids_national_program_angola	National HIV strategy (or policy)	National HIV strategy (or policy)	No																		Government: Ministry of Health, Professional Health Association for Microbiologists/ Medical doctors/ Laboratory staff, Implementing partners, Funding Agencies																https://docs.google.com/forms/d/e/1FAIpQLSfdpHt6NV7obgVXcGdwbP9DiPWYoFQaDPKUBFEzb6tKKL6Uvg/viewform?edit2=2_ABaOnue9Z2J0vGFkgqZdE7YwC-MBZ_z5n9xJOg5REXfFnxOJyA0W-6398OZcXzZ0XgFW5U0
2021-11-25 04:33:13	Angola	Strategic Plan 20212 - 2025	Portuguese	2012-01-01	2025-12-31	AngolaStrategic Plan 20212 - 2025	National Health (Laboratory) Policy or Plan	National Health Plan	Yes	Yes	Yes						No specific test mentioned, general plans about laboratory practice and equipment. Start on page 197.	No		Options for using at community level	No	Yes	No	No		Yes	Government: Ministry of Health																https://docs.google.com/forms/d/e/1FAIpQLSfdpHt6NV7obgVXcGdwbP9DiPWYoFQaDPKUBFEzb6tKKL6Uvg/viewform?edit2=2_ABaOnucgZ5KiBIk_kyIkoeSztJMMUd4lq6I1hPE6wVDXrSqt3mgPoxeg0EpdpGMI2QxffEw
2022-01-18 12:46:07	Botswana	Standardization and Laboratory Logistics System Design for Botswana	English	2019-01-01		BotswanaStandardization and Laboratory Logistics System Design for Botswana	National testing, standardization or harmonization of testing or test menu	National testing, standardization or harmonization of testing or test menu	Yes	Yes	No	HIV, Maternal health related tests, Malaria	Rapid Antibody test, Molecular –VL/EID		Syphilis, Haemoglobin estimation, urinalysis	RDT, Microscopy	Pregnancy test, Histology (Pap smears, Pap staining) etc	Yes	Others	specification of instruments and equipment, Options for test integration	No	No		No		No	Government: Ministry of Health, Public sector laboratory services (managers, Directors, In charges of Public Sector Labs)																https://docs.google.com/forms/d/e/1FAIpQLSfdpHt6NV7obgVXcGdwbP9DiPWYoFQaDPKUBFEzb6tKKL6Uvg/viewform?edit2=2_ABaOnueSP5l853Su0iNsKVaHm2NuSYpJcY2QQmvB4P5wyfRqIqgjymQnXD8LgbCLob34m2I
2022-01-13 11:03:58	Botswana	botswana_tb_hiv_policy_guidelines_(2011)	English			Botswanabotswana_tb_hiv_policy_guidelines_(2011)	National TB strategy (or policy)	National TB strategy (or policy)	No																		Government: Ministry of Health, Professional Health Association for Microbiologists/ Medical doctors/ Laboratory staff, Research groups, Academic institutions, Implementing partners, Funding Agencies																https://docs.google.com/forms/d/e/1FAIpQLSfdpHt6NV7obgVXcGdwbP9DiPWYoFQaDPKUBFEzb6tKKL6Uvg/viewform?edit2=2_ABaOnucQxJW6EEh6SNSnD3Pzb6Om4K3aXmQ8IvGlTfeQuFwNR_5rUd0NmjshX9wbv0ZJFH4
2021-10-29 13:07:06	Botswana	Malaria Strategic Plan Botswa2010-2015	English	2010-01-01	2015-12-31	BotswanaMalaria Strategic Plan Botswa2010-2015	National malaria strategy (or policy)	National malaria strategy (or policy)	Yes	No	No	Malaria				RDT, Microscopy		Yes	local burden/prevalence of disease for HIV/TB or Malaria		No	Yes	No	Yes	No	No	Government: Ministry of Health, Private non-profit sector laboratory services (e.g. NGOs, Faith Based)																https://docs.google.com/forms/d/e/1FAIpQLSfdpHt6NV7obgVXcGdwbP9DiPWYoFQaDPKUBFEzb6tKKL6Uvg/viewform?edit2=2_ABaOnuc2-taEDaI4-jVp_rQpipWf4XqF6C5m_gW59-e-ekkXguP0YS2TzDHGJu_TV7Q-EW4
2021-10-29 13:45:37	Botswana	NATIONAL TUBERCULOSIS PROGRAM MANUAL botswana_tb	English	2007-01-01		BotswanaNATIONAL TUBERCULOSIS PROGRAM MANUAL botswana_tb	National TB strategy (or policy)	National TB strategy (or policy)	Yes	No	No	TB		Microscopy, Tuberculin test, Genexpert, DST				Yes	test performance and qualification status	specification of instruments and equipment, specification on HR skills/cadre	No	No	No	No		No	Government: Ministry of Health, Private non-profit sector laboratory services (e.g. NGOs, Faith Based)																https://docs.google.com/forms/d/e/1FAIpQLSfdpHt6NV7obgVXcGdwbP9DiPWYoFQaDPKUBFEzb6tKKL6Uvg/viewform?edit2=2_ABaOnufPHW5O1mPU6TJrOyUaYDgfbuX3JIRY762Kn0CWmYorwqSoBA46Y6ZHiWPtL7QFXFM
2021-10-29 14:15:53	Botswana	Botswana Maternal Mortality Reduction Initiative	English	2015-01-01		BotswanaBotswana Maternal Mortality Reduction Initiative	Maternal and newborn Health strategy (or policy)	Maternal and newborn Health strategy (or policy)	Yes	No	No	Maternal health related tests			Haemoglobin estimation, urinalysis			Yes	test performance and qualification status		No	No	No	Yes	No	No	Government: Ministry of Health, Private non-profit sector laboratory services (e.g. NGOs, Faith Based)																https://docs.google.com/forms/d/e/1FAIpQLSfdpHt6NV7obgVXcGdwbP9DiPWYoFQaDPKUBFEzb6tKKL6Uvg/viewform?edit2=2_ABaOnueeQQBkEoBAvSvYMvab2wwWPlcGG4PCxAPjfV9iWun5AdGdUs7UzcDbGPrvR3ikOJg
2022-01-13 11:10:14	Botswana	National_Health_Policy	English	2011-01-01		BotswanaNational_Health_Policy	National Health (Laboratory) Policy or Plan	National Health Policy	No																		Government: Ministry of Health	The document mentions that the policy document is a product of several stakeholders but they are not spelt out															https://docs.google.com/forms/d/e/1FAIpQLSfdpHt6NV7obgVXcGdwbP9DiPWYoFQaDPKUBFEzb6tKKL6Uvg/viewform?edit2=2_ABaOnuf2OOESPujDZ-ZB5bMDbHCBHifSPbw88WH6vxrOJ9tGgV7L5rvwi5mpdtn4xo5AiC8
2022-01-13 11:17:13	Botswana	The National HIV/AIDS Strategic Framework 2003-2009	English	2003-01-01	2009-12-31	BotswanaThe National HIV/AIDS Strategic Framework 2003-2009	National HIV strategy (or policy)	National HIV strategy (or policy)	No																		Government: Ministry of Health, Implementing partners, Funding Agencies																https://docs.google.com/forms/d/e/1FAIpQLSfdpHt6NV7obgVXcGdwbP9DiPWYoFQaDPKUBFEzb6tKKL6Uvg/viewform?edit2=2_ABaOnudHutvs_wHXQUq-kbUTLs6UtuMpksQDh2Hgq_h9zSzeDxVbwLmQAxdoi0AYcecxRYs
2022-01-13 11:22:59	Botswana	Botswana Integrated Health Service Plan Final HLSP	English	2010-01-01	2020-12-31	BotswanaBotswana Integrated Health Service Plan Final HLSP	National Health (Laboratory) Policy or Plan	National Health Plan	No																		Government: Ministry of Health																https://docs.google.com/forms/d/e/1FAIpQLSfdpHt6NV7obgVXcGdwbP9DiPWYoFQaDPKUBFEzb6tKKL6Uvg/viewform?edit2=2_ABaOnucZcYsnDhnE8ewKGuT9607MeyvG8amp7NAMjCu774Nh6cjFlWOuKlx95LX2paIZ_Ns
2022-01-13 11:25:13	Botswana	Botswana National Drug (Medicine) Policy	English	2005-01-01		BotswanaBotswana National Drug (Medicine) Policy	Others	Others	No																		Government: Ministry of Health, Professional Health Association for Microbiologists/ Medical doctors/ Laboratory staff, Academic institutions, Implementing partners, Funding Agencies																https://docs.google.com/forms/d/e/1FAIpQLSfdpHt6NV7obgVXcGdwbP9DiPWYoFQaDPKUBFEzb6tKKL6Uvg/viewform?edit2=2_ABaOnueOKYIJ5TAXyaOKF3ExLXtp-E0yknRCx_pkIcc9xsqclCP-KffuEYqmDPsxdNU7juY
2021-11-09 12:47:28	Botswana	Botswana Essential Health Service Plan HLSP	English	2010-01-01		BotswanaBotswana Essential Health Service Plan HLSP	National Health (Laboratory) Policy or Plan	National Health Plan	Yes	Yes	Yes	HIV, TB, Maternal health related tests, Malaria, Cancer, Cholera	Molecular –VL/EID	Microscopy, Genexpert, DST	Syphilis, Haemoglobin estimation, urinalysis	RDT, Microscopy	Cancer	Yes	the list of essential medicine, test performance and qualification status	specification on HR skills/cadre, Options for using at community level	No	Yes	Yes	Yes	No	No	Government: Ministry of Health, Academic institutions, Implementing partners, Funding Agencies, Others:___________________________________																https://docs.google.com/forms/d/e/1FAIpQLSfdpHt6NV7obgVXcGdwbP9DiPWYoFQaDPKUBFEzb6tKKL6Uvg/viewform?edit2=2_ABaOnuftfB5VEN383-i58BsnLXfzf_QtNyho21Eoar0PTiiJZIF_kl17d1FOwZybk-2ve8g
2021-11-22 14:14:52	Botswana	Botswana NCD Strategy Final	English	2018-01-01	2023-12-31	BotswanaBotswana NCD Strategy Final	Other NCDs	Other NCDs	Yes	No	No	Cancer, Others						No			No	No	Yes	Yes	No	No	Government: Ministry of Health, Professional Health Association for Microbiologists/ Medical doctors/ Laboratory staff, Implementing partners, Funding Agencies, Others:___________________________________																https://docs.google.com/forms/d/e/1FAIpQLSfdpHt6NV7obgVXcGdwbP9DiPWYoFQaDPKUBFEzb6tKKL6Uvg/viewform?edit2=2_ABaOnufILohLHkm3ZcE3jz7hSbIxSMk3od4yi_1Xj99zriVUtja3ffJ2HaboIXfYlKoH5wU
2021-11-22 14:25:07	Botswana	Clinic standards	English	2013-01-01		BotswanaClinic standards	National Health (Laboratory) Policy or Plan	National Health Policy	Yes	No		HIV, TB, Maternal health related tests, Malaria, Cancer, Others		Microscopy				No		specification on HR skills/cadre	No	Yes	Yes	No		No	Government: Ministry of Health, Others:___________________________________																https://docs.google.com/forms/d/e/1FAIpQLSfdpHt6NV7obgVXcGdwbP9DiPWYoFQaDPKUBFEzb6tKKL6Uvg/viewform?edit2=2_ABaOnufCyaL8TFsap-izlJsyCUTUmwp2anx7RNvCcppEOV3KDje1yNFMF8AVNEzlwYXIQcU
2022-01-13 11:45:12	Burundi	Burundi NCDS	French	2011-01-10	2015-12-10	BurundiBurundi NCDS	Other NCDs	Other NCDs	No																		Government: Ministry of Health																https://docs.google.com/forms/d/e/1FAIpQLSfdpHt6NV7obgVXcGdwbP9DiPWYoFQaDPKUBFEzb6tKKL6Uvg/viewform?edit2=2_ABaOnuctbrVuZLnAXPVGDvDpQEUFWUZfP77HjHGiMNF6fWquyFgZrcRi2ytnwx5V8tLjk74
2022-01-13 12:06:07	Burundi	MCH strategic plan	French	2019-01-01	2023-12-31	BurundiMCH strategic plan	Maternal and newborn Health strategy (or policy)	Maternal and newborn Health strategy (or policy)	No																		Government: Ministry of Health	Involvement of stakeholders mentioned but not spelt out															https://docs.google.com/forms/d/e/1FAIpQLSfdpHt6NV7obgVXcGdwbP9DiPWYoFQaDPKUBFEzb6tKKL6Uvg/viewform?edit2=2_ABaOnueVYUSo7hJ8YCadrV7qThOu2q1nXXxdk3Y5WUE2lMgVWuO8jYWEtEQdj2h-pC7eqQc
2022-01-13 12:08:27	Burundi	WHO co-operation with Burundi	French	2016-01-01	2018-12-31	BurundiWHO co-operation with Burundi	Others	Others	No																		Government: Ministry of Health, Funding Agencies																https://docs.google.com/forms/d/e/1FAIpQLSfdpHt6NV7obgVXcGdwbP9DiPWYoFQaDPKUBFEzb6tKKL6Uvg/viewform?edit2=2_ABaOnufBFb9QNEwjkw_zmlQWgRdWlh5j6SmOCYFLXeENXls2SprlewMKM9zfgtEx-K3zPp4
2021-11-17 00:12:46	Burundi	Burundi TB 2011-2015	French	2011-01-01	2015-12-31	BurundiBurundi TB 2011-2015	National TB strategy (or policy)	National TB strategy (or policy)	Yes	Yes	Yes	TB	Rapid Antibody test				TB testing is briefly mentioned	No		specification of instruments and equipment, specification on HR skills/cadre, specification on consumable and commodities, Options for using at community level, Opportunity for supply chain (supply chain considerations)	Yes	Yes	No	Yes	Yes	Yes	Government: Ministry of Health																https://docs.google.com/forms/d/e/1FAIpQLSfdpHt6NV7obgVXcGdwbP9DiPWYoFQaDPKUBFEzb6tKKL6Uvg/viewform?edit2=2_ABaOnuf6zW1PG0FCD2EnuW_vGZeujD80FTgyPUA2JPasmjU_530UDcrTa6V5TsDP2iHKRCM
2021-11-17 00:18:39	Burundi	Burundi_NAT AIDS plan 2014	French	2014-01-01	2017-12-31	BurundiBurundi_NAT AIDS plan 2014	National HIV strategy (or policy)	National HIV strategy (or policy)	Yes	No	No	HIV					meagre mention of HIV testing	No			No	Yes	No	Yes	Yes	No	Government: Ministry of Health																https://docs.google.com/forms/d/e/1FAIpQLSfdpHt6NV7obgVXcGdwbP9DiPWYoFQaDPKUBFEzb6tKKL6Uvg/viewform?edit2=2_ABaOnudauHu90Ag7u2V1_2ssDGU1dl5DH6jIKzQZKSL0xPg8tpIkLvCIyGLO-OOhBfu_Gqg
2022-01-13 14:11:13	Congo	NATIONAL STRATEGIC FRAMEWORK FOR THE FIGHT AGAINST HIV / AIDS AND STIs 2014-2018	French	2014-01-01	2018-12-31	Congo NATIONAL STRATEGIC FRAMEWORK FOR THE FIGHT AGAINST HIV / AIDS AND STIs 2014-2018	National HIV strategy (or policy)	National HIV strategy (or policy)	No																		Government: Ministry of Health, Professional Health Association for Microbiologists/ Medical doctors/ Laboratory staff, Implementing partners, Funding Agencies																https://docs.google.com/forms/d/e/1FAIpQLSfdpHt6NV7obgVXcGdwbP9DiPWYoFQaDPKUBFEzb6tKKL6Uvg/viewform?edit2=2_ABaOnueooKkTqr0JE57tRLhxEBrpB10brlntkUzS4Sglq9hcGB6xW4Xoy9C0yxhqv8kxSWY
2021-11-24 00:21:51	Côte d'Ivoire	CONTRE LA TUBERCULOSE 2016-2020	French	2016-01-01	2020-12-31	Côte d'IvoireCONTRE LA TUBERCULOSE 2016-2020	National TB strategy (or policy)	National TB strategy (or policy)	Yes	Yes	No	TB		Microscopy, Genexpert				No		specification on HR skills/cadre, specification on consumable and commodities	Yes	Yes	No	Yes	Yes	Yes	Government: Ministry of Health																https://docs.google.com/forms/d/e/1FAIpQLSfdpHt6NV7obgVXcGdwbP9DiPWYoFQaDPKUBFEzb6tKKL6Uvg/viewform?edit2=2_ABaOnucqhdK5xam5fmE5--HxpXoyM8cONcHmjfD9eZSh4YPL6ixYeSY2InF9RYB7DBCWoKk
2022-01-13 14:13:01	Côte d'Ivoire	PLAN NATIONAL DE DEVELOPPEMENT SANITAIRE 2016-2020	French	2016-01-01	2020-12-23	Côte d'IvoirePLAN NATIONAL DE DEVELOPPEMENT SANITAIRE 2016-2020	National Health (Laboratory) Policy or Plan	National Health Plan	No																		Government: Ministry of Health, Disease surveillance and epidemiology, Implementing partners, Funding Agencies																https://docs.google.com/forms/d/e/1FAIpQLSfdpHt6NV7obgVXcGdwbP9DiPWYoFQaDPKUBFEzb6tKKL6Uvg/viewform?edit2=2_ABaOnudtQDV89exriOzOvWrfSoI7X2Hx7wm2jTBMKSZI4Q4Ej3rSzklJHyLxXas835nlT5g
2022-01-13 14:26:46	Côte d'Ivoire	NATIONAL STRATEGIC PLANADOLESCENT HEALTH ANDYOUNG PEOPLE2016-2020	French	2016-01-01	2020-12-31	Côte d'IvoireNATIONAL STRATEGIC PLANADOLESCENT HEALTH ANDYOUNG PEOPLE2016-2020	Others	Others	No																		Government: Ministry of Health, Funding Agencies																https://docs.google.com/forms/d/e/1FAIpQLSfdpHt6NV7obgVXcGdwbP9DiPWYoFQaDPKUBFEzb6tKKL6Uvg/viewform?edit2=2_ABaOnuddEFTTDJpH5OCLJFGwnPbq_jmhtvgxsoJX8j2O_tKjDkbUAB_455E9rOOCOCtWBfA
2022-01-13 14:28:22	Côte d'Ivoire	ACTION PLAN EACH NEW BORN IVORY COAST	French	2018-01-01	2020-12-31	Côte d'IvoireACTION PLAN EACH NEW BORN IVORY COAST	Maternal and newborn Health strategy (or policy)	Maternal and newborn Health strategy (or policy)	No																		Government: Ministry of Health, Implementing partners, Funding Agencies																https://docs.google.com/forms/d/e/1FAIpQLSfdpHt6NV7obgVXcGdwbP9DiPWYoFQaDPKUBFEzb6tKKL6Uvg/viewform?edit2=2_ABaOnudEJ_niZLQHrb0TCAXyyIDVNS2B89poRC9RVy4EY0JmlYtxYRy6BkReR8SAl5i9o1o
2022-01-13 14:36:06	Côte d'Ivoire	National Malaria strategic plan	French	2018-01-01	2023-12-31	Côte d'IvoireNational Malaria strategic plan	National malaria strategy (or policy)	National malaria strategy (or policy)	No																		Government: Ministry of Health, Professional Health Association for Microbiologists/ Medical doctors/ Laboratory staff, Research groups, Academic institutions, Implementing partners, Funding Agencies																https://docs.google.com/forms/d/e/1FAIpQLSfdpHt6NV7obgVXcGdwbP9DiPWYoFQaDPKUBFEzb6tKKL6Uvg/viewform?edit2=2_ABaOnudUDORxMa5sBYvi3JAUmcIzqazR0obwCjgmwbV-Nl4BmSs4hmgQJcg-90qNCBOM7cQ
2021-11-26 00:20:05	Côte d'Ivoire	National strategic plan for fight against AIDS	French	2016-01-01	2020-12-31	Côte d'IvoireNational strategic plan for fight against AIDS	National HIV strategy (or policy)	National HIV strategy (or policy)	Yes	No	No	HIV	ELISA					No				Yes	No	Yes	No	No	Government: Ministry of Health																https://docs.google.com/forms/d/e/1FAIpQLSfdpHt6NV7obgVXcGdwbP9DiPWYoFQaDPKUBFEzb6tKKL6Uvg/viewform?edit2=2_ABaOnufOuwqmlw9vywriNxMNVcdy91BKn7yuFEHrjFlMrRO62CCEdvcNb5DeRd-N33aQT3c
2022-01-13 14:41:25	Côte d'Ivoire	Non-communicable diseases plan	French	2013-01-01	2020-12-31	Côte d'IvoireNon-communicable diseases plan	Other NCDs	Other NCDs	No																		Government: Ministry of Health, Funding Agencies, Others:___________________________________																https://docs.google.com/forms/d/e/1FAIpQLSfdpHt6NV7obgVXcGdwbP9DiPWYoFQaDPKUBFEzb6tKKL6Uvg/viewform?edit2=2_ABaOnuefe-jkI67jiL1d_wdtCm6zl11TwjJE6Z6uC1o5kN51l-9LCQXO7FkXkGwrNAbmcSg
2021-11-26 01:37:16	Côte d'Ivoire	Policy of health and Public hygiene	French	2016-06-25		Côte d'IvoirePolicy of health and Public hygiene	National Health (Laboratory) Policy or Plan	National Health Policy	Yes	No	No							No				Yes	No	Yes	Yes		Government: Ministry of Health																https://docs.google.com/forms/d/e/1FAIpQLSfdpHt6NV7obgVXcGdwbP9DiPWYoFQaDPKUBFEzb6tKKL6Uvg/viewform?edit2=2_ABaOnufARliRXOIN2vIF3x-sUD57NYy1vdRn2sO3YAkxDezybSpDpdk-ec3PV8qlk1_Rbis
2021-11-26 03:16:09	Djibouti	National Malaria control strategy	French	2020-01-01	2024-12-25	DjiboutiNational Malaria control strategy	National malaria strategy (or policy)	National malaria strategy (or policy)	Yes	No	No	Malaria				Microscopy		No				Yes		Yes		Yes	Government: Ministry of Health																https://docs.google.com/forms/d/e/1FAIpQLSfdpHt6NV7obgVXcGdwbP9DiPWYoFQaDPKUBFEzb6tKKL6Uvg/viewform?edit2=2_ABaOnufxgbZlZsE6hSisKPQpDac2hG1pq63jaN_ySxCp11Oj83S18wJsgQ7SbAy6fN3pyhI
2021-11-26 03:32:35	Djibouti	REPORT OF THE REVIEW OF THE NATIONALFIGHT AGAINST THE DJIBOUTI TUBERCULOSIS	French	2018-01-25	2022-03-25	DjiboutiREPORT OF THE REVIEW OF THE NATIONALFIGHT AGAINST THE DJIBOUTI TUBERCULOSIS	National TB strategy (or policy)	National TB strategy (or policy)	Yes	No	Yes	TB		Genexpert				No		Options for using at community level	Yes	Yes		No		No	Government: Ministry of Health																https://docs.google.com/forms/d/e/1FAIpQLSfdpHt6NV7obgVXcGdwbP9DiPWYoFQaDPKUBFEzb6tKKL6Uvg/viewform?edit2=2_ABaOnudLOqeDY7AFmGfsefrjWgd8_Ie7w6jIcKnLF55FwspmcdObS-Dc4QzTcwS9Yga7IpQ
2021-11-02 11:24:14	eSwatini	National health sector strategic plan	English	2008-01-01	2013-01-01	eSwatiniNational health sector strategic plan	National Health (Laboratory) Policy or Plan	National Health Plan	Yes	No	No	HIV, TB, Maternal health related tests, Malaria, Cancer, Others		Microscopy		RDT, Microscopy		No			No	Yes	Yes	Yes	No	Yes	Government: Ministry of Health, Public sector laboratory services (managers, Directors, In charges of Public Sector Labs), Private non-profit sector laboratory services (e.g. NGOs, Faith Based), Others:___________________________________																https://docs.google.com/forms/d/e/1FAIpQLSfdpHt6NV7obgVXcGdwbP9DiPWYoFQaDPKUBFEzb6tKKL6Uvg/viewform?edit2=2_ABaOnucFtTmu9ydvezDNEamU_M2W_CM5OcF87-cBGymnTdnhbFWbyf7qh2fhJJ6_I2SildU
2021-11-02 11:42:31	eSwatini	Eswatini_The National Multisectoral HIV and AIDS Strategic Framework-2018-2023_final	English	2018-01-01	2023-12-31	eSwatiniEswatini_The National Multisectoral HIV and AIDS Strategic Framework-2018-2023_final	National HIV strategy (or policy)	National HIV strategy (or policy)	Yes	No	Yes	HIV, TB, Maternal health related tests	Molecular –VL/EID		Syphilis		Hepatitis	No			No	Yes	No	Yes	No	Yes	Government: Ministry of Health, Professional Health Association for Microbiologists/ Medical doctors/ Laboratory staff																https://docs.google.com/forms/d/e/1FAIpQLSfdpHt6NV7obgVXcGdwbP9DiPWYoFQaDPKUBFEzb6tKKL6Uvg/viewform?edit2=2_ABaOnudvlQmZ5AfqcJnitxWZwJh9woEkPhlg7zRwC0jzDuy8o9-0fxzMFdaQAfSm78S-cGU
2021-11-17 10:20:41	eSwatini	essential health care package for swaziland	English	2010-01-01		eSwatiniessential health care package for swaziland	National Health (Laboratory) Policy or Plan	National Health Policy	Yes	Yes	Yes	HIV, TB, Maternal health related tests, Malaria, Cancer, Others	Rapid Antibody test, ELISA, Molecular –VL/EID	Microscopy, Tuberculin test	Haemoglobin estimation, urinalysis	RDT, Microscopy		No		Options for using at community level	No	Yes	Yes	Yes	No	No	Government: Ministry of Health, Professional Health Association for Microbiologists/ Medical doctors/ Laboratory staff, Funding Agencies																https://docs.google.com/forms/d/e/1FAIpQLSfdpHt6NV7obgVXcGdwbP9DiPWYoFQaDPKUBFEzb6tKKL6Uvg/viewform?edit2=2_ABaOnudvR_xoeKpGDRpT43n6-5WzT9nv8xhD2RWFGKM057ss9NRifQ0dy0F0N6Ok3D-CEXc
2021-11-17 10:41:03	eSwatini	national framework to stop new hiv infections2015	English	2011-01-01	2015-12-31	eSwatininational framework to stop new hiv infections2015	National HIV strategy (or policy)	National HIV strategy (or policy)	Yes	No	No	HIV	Molecular –VL/EID					No				No	No	Yes	No	No	Government: Ministry of Health, Academic institutions, Implementing partners, Funding Agencies																https://docs.google.com/forms/d/e/1FAIpQLSfdpHt6NV7obgVXcGdwbP9DiPWYoFQaDPKUBFEzb6tKKL6Uvg/viewform?edit2=2_ABaOnue7-OC8C3yBAwmpNAtg8clJr-rDq5yYZE2Ok09rpmM6RpbCs-8ZjQIgh75PAqF0DVc
2022-01-13 14:39:43	eSwatini	National-Health-Sector-Strategic--Plan-II-Final-draft--March-2015-_edited_	English	2014-01-01	2018-12-31	eSwatiniNational-Health-Sector-Strategic--Plan-II-Final-draft--March-2015-_edited_	National Health (Laboratory) Policy or Plan	National Health Plan	No																		Government: Ministry of Health, Implementing partners, Funding Agencies																https://docs.google.com/forms/d/e/1FAIpQLSfdpHt6NV7obgVXcGdwbP9DiPWYoFQaDPKUBFEzb6tKKL6Uvg/viewform?edit2=2_ABaOnueaZZD9lLpVYzmnRwRS5K2zopEIp2-NuqImu530ZR3NStysw2hGaEjYvl4D5VCR5Ig
2021-11-17 16:42:25	eSwatini	standard treatment guidelines and Essential Medicines List	English	2012-01-01		eSwatinistandard treatment guidelines and Essential Medicines List	Others	Others	Yes	No		HIV, TB, Maternal health related tests, Malaria, Cancer	Rapid Antibody test, ELISA, Molecular –VL/EID	Microscopy, Tuberculin test, DST	Haemoglobin estimation, urinalysis	RDT, Microscopy		Yes	test performance and qualification status		No	No	No	No		No	Government: Ministry of Health, Professional Health Association for Microbiologists/ Medical doctors/ Laboratory staff, Research groups, Academic institutions, Funding Agencies																https://docs.google.com/forms/d/e/1FAIpQLSfdpHt6NV7obgVXcGdwbP9DiPWYoFQaDPKUBFEzb6tKKL6Uvg/viewform?edit2=2_ABaOnueaPbWUFX4ULUIfGRdlPVOXRH2T6_cKKoxE1OijiyefReIp_XJSSORKLP9rFGNqUA8
2021-11-17 16:58:29	eSwatini	Swaziland National Malaria Elimination Policy swaziland2010	English	2010-01-01		eSwatiniSwaziland National Malaria Elimination Policy swaziland2010	National malaria strategy (or policy)	National malaria strategy (or policy)	Yes	No	Yes	Malaria				RDT, Microscopy		Yes	local burden/prevalence of disease for HIV/TB or Malaria, the list of disease prioritized for surveillance, test performance and qualification status	Options for using at community level	No	Yes	No	No		No	Government: Ministry of Health																https://docs.google.com/forms/d/e/1FAIpQLSfdpHt6NV7obgVXcGdwbP9DiPWYoFQaDPKUBFEzb6tKKL6Uvg/viewform?edit2=2_ABaOnufnuSmWo8CD18GF6gwGSMDYCgzmXQ9hJkuBVccbjnT7mCDCK4CpSZQjnTBLFnptBHQ
2021-11-15 10:07:23	Ghana	fy-2018-ghana-malaria-operational-plan	English	2018-01-01		Ghanafy-2018-ghana-malaria-operational-plan	National malaria strategy (or policy)	National malaria strategy (or policy)	Yes	No	No	Malaria				RDT, Microscopy		No			No	Yes	No	Yes	No	Yes	Government: Ministry of Health, Implementing partners, Funding Agencies																https://docs.google.com/forms/d/e/1FAIpQLSfdpHt6NV7obgVXcGdwbP9DiPWYoFQaDPKUBFEzb6tKKL6Uvg/viewform?edit2=2_ABaOnucId8l8cARpvV5hL-YpzUoamL1yvnQ2RVWoKTBkQW-A6IscX5exmqqxDednoxltVVA
2021-11-15 10:39:17	Ghana	ghana health sector tb strategic plan 2015-2020_final	English	2015-01-01	2020-12-31	Ghanaghana health sector tb strategic plan 2015-2020_final	National TB strategy (or policy)	National TB strategy (or policy)	Yes			TB		Microscopy, Tuberculin test, Genexpert, DST				Yes	test performance and qualification status, Others		No	Yes	Yes	Yes	No	Yes	Government: Ministry of Health, Implementing partners, Funding Agencies																https://docs.google.com/forms/d/e/1FAIpQLSfdpHt6NV7obgVXcGdwbP9DiPWYoFQaDPKUBFEzb6tKKL6Uvg/viewform?edit2=2_ABaOnuf-6jfVNEzbgxf6Ssr-XLDnJRhhhzMLKfpDcGixEaiSkK7pX4DH58FCx3xlKKWPjNw
2021-11-15 11:29:33	Ghana	Ghana Malaria NATIONAL STRATEGIC PLAN	English	2021-01-01	2025-12-31	GhanaGhana Malaria NATIONAL STRATEGIC PLAN	National malaria strategy (or policy)	National malaria strategy (or policy)	Yes	No	Yes	Malaria				RDT, Microscopy		Yes	test performance and qualification status	Options for using at community level	No	Yes	Yes	Yes	No	Yes	Government: Ministry of Health, Funding Agencies																https://docs.google.com/forms/d/e/1FAIpQLSfdpHt6NV7obgVXcGdwbP9DiPWYoFQaDPKUBFEzb6tKKL6Uvg/viewform?edit2=2_ABaOnucU9hCDB9b3DMLr_MpKFzGaU1cKt2w9vSPLMKm6yZACmP2y8iGKMMSuXkxwOzWTGM8
2021-11-15 12:03:15	Ghana	Ghana National HIV and AIDS Strategic Plan 2016	English	2016-01-01	2020-12-31	GhanaGhana National HIV and AIDS Strategic Plan 2016	National HIV strategy (or policy)	National HIV strategy (or policy)	Yes	No	Yes	HIV, TB	Rapid Antibody test, Molecular –VL/EID, Resistance testing	TB LAM, Genexpert				No		Options for using at community level	No	No	No	Yes	No	Yes	Government: Ministry of Health, Funding Agencies, Others:___________________________________																https://docs.google.com/forms/d/e/1FAIpQLSfdpHt6NV7obgVXcGdwbP9DiPWYoFQaDPKUBFEzb6tKKL6Uvg/viewform?edit2=2_ABaOnuc4D8g25JDKJrrP6GA9_83n2Hz5WBxQ9R-pm5kuLNQF6NGzWYPaHcz4bN729QdYzEw
2021-11-15 12:15:39	Ghana	national_tb_health_sector_strategic_plan_2009-2013_2	English	2009-01-01	2013-12-31	Ghananational_tb_health_sector_strategic_plan_2009-2013_2	National TB strategy (or policy)	National TB strategy (or policy)	Yes	Yes	Yes	TB		Microscopy, DST				No			No	Yes	No	Yes	No	Yes	Government: Ministry of Health, Implementing partners, Funding Agencies																https://docs.google.com/forms/d/e/1FAIpQLSfdpHt6NV7obgVXcGdwbP9DiPWYoFQaDPKUBFEzb6tKKL6Uvg/viewform?edit2=2_ABaOnudCCrdtzFBngiNhp0bE7NcLJ-GSWY82yEnnFlXMXKvLVd-zNP8r6gRVaStacHJ2EJM
2022-01-13 14:44:41	Ghana	National Health Policy_12.07.2020.pdf-13072020-FINAL	English	2020-01-01		GhanaNational Health Policy_12.07.2020.pdf-13072020-FINAL	National Health (Laboratory) Policy or Plan	National Health Policy	No																		Government: Ministry of Health, Professional Health Association for Microbiologists/ Medical doctors/ Laboratory staff, Implementing partners, Funding Agencies																https://docs.google.com/forms/d/e/1FAIpQLSfdpHt6NV7obgVXcGdwbP9DiPWYoFQaDPKUBFEzb6tKKL6Uvg/viewform?edit2=2_ABaOnue-2NOECo3jqV8gwWKbs3lYhb7BvE-Ijq1UBiR1Td2pxECMust_W3Drh1Qdp_YKPkM
2022-01-13 15:55:09	Kenya	annual_moh_final_work_plan_2014-2015_5.07._2014-11	English	2014-01-01	2015-12-31	Kenyaannual_moh_final_work_plan_2014-2015_5.07._2014-11	National Health (Laboratory) Policy or Plan	National Health Plan	No																		Government: Ministry of Health																https://docs.google.com/forms/d/e/1FAIpQLSfdpHt6NV7obgVXcGdwbP9DiPWYoFQaDPKUBFEzb6tKKL6Uvg/viewform?edit2=2_ABaOnuc4snG7GMO_TqFOwnyXrUoByAFj0LCdrCG7A60B5-OTSs2VN32NPc936jwXBbVXviU
2021-11-15 15:43:34	Kenya	Kenya Aids Strategic Framework 2020_2025	English	2020-01-01	2025-12-31	KenyaKenya Aids Strategic Framework 2020_2025	National HIV strategy (or policy)	National HIV strategy (or policy)	Yes	No		HIV, TB, Maternal health related tests	Rapid Antibody test, Molecular –VL/EID, Resistance testing		Syphilis			No			No	Yes	No	Yes	No	Yes	Government: Ministry of Health, Professional Health Association for Microbiologists/ Medical doctors/ Laboratory staff, Research groups, Academic institutions, Implementing partners, Funding Agencies																https://docs.google.com/forms/d/e/1FAIpQLSfdpHt6NV7obgVXcGdwbP9DiPWYoFQaDPKUBFEzb6tKKL6Uvg/viewform?edit2=2_ABaOnueH7aPbblDqd9KZg3C6kmsPS9fx7o6crrbVFhc8vpvwa3g6RnvG4pBAb7zy-dmxG0U
2021-11-15 16:31:39	Kenya	Kenya Essential Medical Laboratory Commodity List 2014	English	2014-01-01		KenyaKenya Essential Medical Laboratory Commodity List 2014	National testing, standardization or harmonization of testing or test menu	National testing, standardization or harmonization of testing or test menu	Yes	Yes	No	HIV, TB, Maternal health related tests, Malaria, Cancer, Cholera, Others	Rapid Antibody test, ELISA, Molecular –VL/EID	Microscopy, Genexpert, DST	Haemoglobin estimation, urinalysis	RDT, Microscopy		No		specification of instruments and equipment, specification on consumable and commodities	No	No	No	No		No	Government: Ministry of Health, Public sector laboratory services (managers, Directors, In charges of Public Sector Labs), Private non-profit sector laboratory services (e.g. NGOs, Faith Based), Private sector laboratory services, Research groups, Academic institutions, Implementing partners, Funding Agencies																https://docs.google.com/forms/d/e/1FAIpQLSfdpHt6NV7obgVXcGdwbP9DiPWYoFQaDPKUBFEzb6tKKL6Uvg/viewform?edit2=2_ABaOnueIOBGoX02oBurc6K9LubAU02jJxZop0ObEvSDOWkGv1NmA8UJRAA03RZnDs6vDo-E
2022-01-13 15:56:39	Kenya	kenya_health_policy_2014_to_2030	English	2014-01-01	2030-12-31	Kenyakenya_health_policy_2014_to_2030	National Health (Laboratory) Policy or Plan	National Health Policy	No																		Government: Ministry of Health, Implementing partners																https://docs.google.com/forms/d/e/1FAIpQLSfdpHt6NV7obgVXcGdwbP9DiPWYoFQaDPKUBFEzb6tKKL6Uvg/viewform?edit2=2_ABaOnue6sX1tQhTtbJW_SWprz6FSJCs6lL_L413Vp6EShxQXXDcOBzbT8xVyqWvPBZN-YnM
2022-01-13 15:59:13	Kenya	Kenya National Diabetes Strategy 2010-2015 - Complete	English	2010-01-01	2015-12-31	KenyaKenya National Diabetes Strategy 2010-2015 - Complete	Diabetes	Diabetes	No																		Government: Ministry of Health, Professional Health Association for Microbiologists/ Medical doctors/ Laboratory staff, Research groups, Academic institutions, Implementing partners, Funding Agencies																https://docs.google.com/forms/d/e/1FAIpQLSfdpHt6NV7obgVXcGdwbP9DiPWYoFQaDPKUBFEzb6tKKL6Uvg/viewform?edit2=2_ABaOnud00z8b_D3znSGTYycEHqldv8yBc5b6b8SGY91ydcrXgh3LDs9OWns2nBhHG1bESEw
2021-11-16 17:18:45	Kenya	kenya_national_strategic_plan_on_tuberculosis_leprosy	English	2015-01-01	2018-12-31	Kenyakenya_national_strategic_plan_on_tuberculosis_leprosy	National TB strategy (or policy)	National TB strategy (or policy)	Yes	Yes	No	HIV, TB		Microscopy, Tuberculin test, Genexpert, DST				Yes	test performance and qualification status	specification of instruments and equipment, Options for test integration, Opportunity for supply chain (supply chain considerations)	No	Yes	Yes	Yes	No	No	Government: Ministry of Health, Public sector laboratory services (managers, Directors, In charges of Public Sector Labs), Professional Health Association for Microbiologists/ Medical doctors/ Laboratory staff, Disease surveillance and epidemiology, Research groups, Academic institutions, Implementing partners, Funding Agencies																https://docs.google.com/forms/d/e/1FAIpQLSfdpHt6NV7obgVXcGdwbP9DiPWYoFQaDPKUBFEzb6tKKL6Uvg/viewform?edit2=2_ABaOnufWsOKE8x7dWRTIN-gBCdjXlNoV9ocd_CUtzUWiKSIZIvOD398DvYSvUlkMJJ6Fy34
2021-11-16 23:40:36	Kenya	Kenya-Investment-Case MNCH	English	2016-01-01		KenyaKenya-Investment-Case MNCH	Maternal and newborn Health strategy (or policy)	Maternal and newborn Health strategy (or policy)	Yes	No	No	Maternal health related tests			Syphilis			No			No	No	No	Yes	No	No	Government: Ministry of Health, Others:___________________________________	Laboratory testing and the tier level of the laboratory network is minimally addressed in the document															https://docs.google.com/forms/d/e/1FAIpQLSfdpHt6NV7obgVXcGdwbP9DiPWYoFQaDPKUBFEzb6tKKL6Uvg/viewform?edit2=2_ABaOnufetRTzkGvNiv6PTuaQS24wJA6WPwNn4um1tTHLsUTl13QrzNCW2QcoxbT7Vw4HSgU
2021-11-17 06:25:16	Kenya	Kenya-Malaria-Strategy-2019-2023	English	2019-01-01	2023-12-31	KenyaKenya-Malaria-Strategy-2019-2023	National malaria strategy (or policy)	National malaria strategy (or policy)	Yes	No	Yes	Malaria				RDT, Microscopy		No		Options for using at community level	No	Yes	No	Yes	No	Yes	Government: Ministry of Health, Implementing partners, Funding Agencies																https://docs.google.com/forms/d/e/1FAIpQLSfdpHt6NV7obgVXcGdwbP9DiPWYoFQaDPKUBFEzb6tKKL6Uvg/viewform?edit2=2_ABaOnue9kpZAQx5kJPUXlJTsA445EpBcCz7ll_n4QxCdsGgCfTAMWemNKUkP4099NCIycHA
2022-01-13 16:08:01	Kenya	Kenya-Non-Communicable-Disease-NCD-Strategic-Plan-2021-2025	English	2021-01-01	2025-12-31	KenyaKenya-Non-Communicable-Disease-NCD-Strategic-Plan-2021-2025	Other NCDs	Other NCDs	No																		Government: Ministry of Health, Professional Health Association for Microbiologists/ Medical doctors/ Laboratory staff, Implementing partners, Funding Agencies																https://docs.google.com/forms/d/e/1FAIpQLSfdpHt6NV7obgVXcGdwbP9DiPWYoFQaDPKUBFEzb6tKKL6Uvg/viewform?edit2=2_ABaOnud1YyzEXrhVJ1DAHmePs0LZE0AqpzHr68_ahdQpwfCZZPYNIKq195in5gDKoXlEaj0
2022-01-13 16:14:58	Kenya	KTSWSSP_-_Revised_Procurement_Plan__for_RVWSB_Cluster-January_2019	English	2019-01-01		KenyaKTSWSSP_-_Revised_Procurement_Plan__for_RVWSB_Cluster-January_2019	National Health Laboratory procurement plan	National Health Laboratory procurement plan	No																		Government: Ministry of Health																https://docs.google.com/forms/d/e/1FAIpQLSfdpHt6NV7obgVXcGdwbP9DiPWYoFQaDPKUBFEzb6tKKL6Uvg/viewform?edit2=2_ABaOnufvOqQHvnbgIPofqFTfDL34etIGK6QFcJlaWCtg-CVK3pe5hiDFw9WVtUM1Iycy3SI
2021-11-17 07:10:14	Kenya	National Strategic Plan for TB 2019 - 2023	English	2019-01-01	2023-12-31	KenyaNational Strategic Plan for TB 2019 - 2023	National TB strategy (or policy)	National TB strategy (or policy)	Yes	No	No	TB		Microscopy, TB LAM, Genexpert, DST				Yes	test performance and qualification status		No	Yes	Yes	Yes	No	Yes	Government: Ministry of Health, Professional Health Association for Microbiologists/ Medical doctors/ Laboratory staff, Implementing partners, Funding Agencies, Others:___________________________________																https://docs.google.com/forms/d/e/1FAIpQLSfdpHt6NV7obgVXcGdwbP9DiPWYoFQaDPKUBFEzb6tKKL6Uvg/viewform?edit2=2_ABaOnudmQqtRexkWgxnjm8vzpN87ku8Elzf-I4IAIs9d5e_LI0yXJCuB9E7NAnp2FiUx2KQ
2021-11-17 07:29:12	Kenya	Norms_and_Standards_for_Health_Service_Delivery_2006	English	2006-01-01		KenyaNorms_and_Standards_for_Health_Service_Delivery_2006	National Health (Laboratory) Policy or Plan	National Health Policy	Yes	Yes	No	HIV, TB, Maternal health related tests, Malaria		Microscopy, Tuberculin test	Syphilis, Haemoglobin estimation, urinalysis			No		specification on HR skills/cadre	No	No	No	No		No	Government: Ministry of Health, Funding Agencies, Others:___________________________________																https://docs.google.com/forms/d/e/1FAIpQLSfdpHt6NV7obgVXcGdwbP9DiPWYoFQaDPKUBFEzb6tKKL6Uvg/viewform?edit2=2_ABaOnueD6iNkF79n96O7sDUPvO9ZuqrjqMe2ISG1q-FWIHHAbgI1YIKf2Fmq10Ejcom_Fwg
2022-01-13 16:17:36	Kenya	Tender-for-supply-of-Laboratory-Equipment-for-UHC-2	English	2018-01-01	2019-12-31	KenyaTender-for-supply-of-Laboratory-Equipment-for-UHC-2	National Health Laboratory procurement plan	National Health Laboratory procurement plan	No																		Government: Ministry of Health																https://docs.google.com/forms/d/e/1FAIpQLSfdpHt6NV7obgVXcGdwbP9DiPWYoFQaDPKUBFEzb6tKKL6Uvg/viewform?edit2=2_ABaOnufolApgz-Z0TzPc6rVr4yh7VvSD__-UDfj8MhXkilkZAwEzsGWygl1dRfPulU0hHmA
2022-01-13 16:20:13	Kenya	NRM-_Maternal_Health	English	2010-01-01		KenyaNRM-_Maternal_Health	Maternal and newborn Health strategy (or policy)	Maternal and newborn Health strategy (or policy)	No																		Government: Ministry of Health, Professional Health Association for Microbiologists/ Medical doctors/ Laboratory staff, Academic institutions, Implementing partners, Funding Agencies																https://docs.google.com/forms/d/e/1FAIpQLSfdpHt6NV7obgVXcGdwbP9DiPWYoFQaDPKUBFEzb6tKKL6Uvg/viewform?edit2=2_ABaOnucGA-6j6iMKX1GaF3LbaBhAYfDAHZ5LjiYNoBukvhxbkufzX88ZIm8WNbSeOUL-oSs
2021-11-17 09:00:44	Kenya	Breast-Cancer-Screening-and-Early-Diagnosis-Action-Plan-2021-2025	English	2021-01-01	2025-12-31	KenyaBreast-Cancer-Screening-and-Early-Diagnosis-Action-Plan-2021-2025	Other NCDs	Other NCDs	Yes	Yes	Yes	Cancer					Cancer - Biopsy, Mammography	No		specification of instruments and equipment, specification on HR skills/cadre, Options for test integration, Options for using at community level	No	Yes	No	Yes	No	Yes	Government: Ministry of Health, Professional Health Association for Microbiologists/ Medical doctors/ Laboratory staff, Academic institutions, Funding Agencies																https://docs.google.com/forms/d/e/1FAIpQLSfdpHt6NV7obgVXcGdwbP9DiPWYoFQaDPKUBFEzb6tKKL6Uvg/viewform?edit2=2_ABaOnufoBxaeGKYyVFDHFmjqx3bkD18CmHMDPL6c3EPIWx9O-xaGXtcnRBkdGWlGDzNVJjU
2022-01-13 16:24:05	Lesotho	Lesotho - Maternal Health Oct 20-final	English	2013-01-01		LesothoLesotho - Maternal Health Oct 20-final	Maternal and newborn Health strategy (or policy)	Maternal and newborn Health strategy (or policy)	No																		Government: Ministry of Health, Professional Health Association for Microbiologists/ Medical doctors/ Laboratory staff, Implementing partners																https://docs.google.com/forms/d/e/1FAIpQLSfdpHt6NV7obgVXcGdwbP9DiPWYoFQaDPKUBFEzb6tKKL6Uvg/viewform?edit2=2_ABaOnufsT_VU3nLTI44k1v14wYPyvWWqZ426OwLePvA575gg32d0rpgOkYJWPWkxAUZr6OI
2022-01-13 16:32:28	Lesotho	Lesotho_Nat Health Strat Plan_2017-2022	English	2017-01-01	2022-12-31	LesothoLesotho_Nat Health Strat Plan_2017-2022	National Health (Laboratory) Policy or Plan	National Health Plan	No																		Government: Ministry of Health, Implementing partners, Funding Agencies, Others:___________________________________																https://docs.google.com/forms/d/e/1FAIpQLSfdpHt6NV7obgVXcGdwbP9DiPWYoFQaDPKUBFEzb6tKKL6Uvg/viewform?edit2=2_ABaOnuemXOHIN1-F0wRJs5nfQ1P5VVU6w_fMB4SCeLzUr-pMREiG5AT4k4MEOQcyC_xM-5M
2021-11-17 17:46:36	Lesotho	lesotho_tb	English	2004-01-01		Lesotholesotho_tb	National TB strategy (or policy)	National TB strategy (or policy)	Yes	Yes	No	HIV, TB	Rapid Antibody test, ELISA	Microscopy, Tuberculin test, DST				Yes	local burden/prevalence of disease for HIV/TB or Malaria, test performance and qualification status	specification on HR skills/cadre, Opportunity for supply chain (supply chain considerations)	No	Yes	Yes	Yes	No	No	Government: Ministry of Health, Public sector laboratory services (managers, Directors, In charges of Public Sector Labs), Academic institutions, Implementing partners, Funding Agencies, Others:___________________________________																https://docs.google.com/forms/d/e/1FAIpQLSfdpHt6NV7obgVXcGdwbP9DiPWYoFQaDPKUBFEzb6tKKL6Uvg/viewform?edit2=2_ABaOnuc0tf7ftnWzgRCe0Z3b0pBAparHS5p3nf1YrPtepRPQMv5u8FjVmfLzzfM9RuPhBIU
2021-11-18 11:40:54	Lesotho	LSO_B3_Endorsed NCD Strategic Plan	English	2014-01-01	2020-12-31	LesothoLSO_B3_Endorsed NCD Strategic Plan	Other NCDs	Other NCDs	Yes	No	No	Cancer, Others						No			No	No	Yes	Yes	No	No	Government: Ministry of Health, Implementing partners, Funding Agencies																https://docs.google.com/forms/d/e/1FAIpQLSfdpHt6NV7obgVXcGdwbP9DiPWYoFQaDPKUBFEzb6tKKL6Uvg/viewform?edit2=2_ABaOnucrghRpdHilwK9seQ0QAJaWxqSv8Otnwjy09rn3GADKx6hjGfzHZfDvBtWwghcCK2Q
2021-11-18 12:13:23	Lesotho	National AIDS strategic plan	English	2001-01-01	2004-12-31	LesothoNational AIDS strategic plan	National HIV strategy (or policy)	National HIV strategy (or policy)	Yes	No	No	HIV						No			No	Yes	No	Yes	No	No	Government: Ministry of Health, Professional Health Association for Microbiologists/ Medical doctors/ Laboratory staff, Implementing partners, Funding Agencies																https://docs.google.com/forms/d/e/1FAIpQLSfdpHt6NV7obgVXcGdwbP9DiPWYoFQaDPKUBFEzb6tKKL6Uvg/viewform?edit2=2_ABaOnudKWZyYOG2E05ITQjVOBOEtWNYDbLX9lqyYjp1gBLR_mMPTaUTuBm9328hoxEZ35W4
2021-11-02 12:38:12	Liberia	[LIBERIA] Essential Package of Health Services (2011)	English	2011-01-01		Liberia[LIBERIA] Essential Package of Health Services (2011)	National Health (Laboratory) Policy or Plan	National Health Policy	Yes	Yes	No	HIV, TB, Maternal health related tests, Malaria	Rapid Antibody test, ELISA, Molecular –VL/EID	Microscopy	Syphilis, Haemoglobin estimation, urinalysis	RDT, Microscopy		Yes	test performance and qualification status	specification of instruments and equipment, specification on HR skills/cadre	No	Yes	Yes	No		No	Government: Ministry of Health, Public sector laboratory services (managers, Directors, In charges of Public Sector Labs), Private non-profit sector laboratory services (e.g. NGOs, Faith Based), Private sector laboratory services, Professional Health Association for Microbiologists/ Medical doctors/ Laboratory staff																https://docs.google.com/forms/d/e/1FAIpQLSfdpHt6NV7obgVXcGdwbP9DiPWYoFQaDPKUBFEzb6tKKL6Uvg/viewform?edit2=2_ABaOnufcsudEyx_oKcApGHOWPzyNJL04IrVTs8HhLjH_f-vZChQcWFU2-r1l3WaMQzM7CNU
2022-01-13 16:40:34	Liberia	Liberia Family Planning Costed Implementation Plan 2018-2022	English	2018-01-01	2022-12-31	LiberiaLiberia Family Planning Costed Implementation Plan 2018-2022	Maternal and newborn Health strategy (or policy)	Maternal and newborn Health strategy (or policy)	No																		Government: Ministry of Health, Implementing partners, Funding Agencies, Others:___________________________________																https://docs.google.com/forms/d/e/1FAIpQLSfdpHt6NV7obgVXcGdwbP9DiPWYoFQaDPKUBFEzb6tKKL6Uvg/viewform?edit2=2_ABaOnueer_VQ9N1SjDnucVE46XRCJ9_xuYQTHN6eQC7tEnVXSd96YGvGX7T9lL8aoSMLGXY
2022-01-13 16:43:33	Liberia	27027-wd-liberia-_investment_plan_for_building_a_resilient_health_system	English	2015-01-01	2021-12-31	Liberia27027-wd-liberia-_investment_plan_for_building_a_resilient_health_system	National Health (Laboratory) Policy or Plan	National Health Plan	No																		Government: Ministry of Health, Funding Agencies																https://docs.google.com/forms/d/e/1FAIpQLSfdpHt6NV7obgVXcGdwbP9DiPWYoFQaDPKUBFEzb6tKKL6Uvg/viewform?edit2=2_ABaOnueYSEWLwXcKqXVI9Ay0TO487ELFD6ydWYuOsrsbQNllhEma4JksZb1LV5fpyNZCuog
2021-11-03 12:33:20	Liberia	hiv-treatment-guidelines_200310	English	2020-01-01		Liberiahiv-treatment-guidelines_200310	National HIV strategy (or policy)	National HIV strategy (or policy)	Yes	No	No	HIV, TB, Malaria, Cancer	Molecular –VL/EID	Microscopy, TB LAM, Genexpert				No		Options for test integration	No	Yes	No	Yes	No	No	Government: Ministry of Health, Professional Health Association for Microbiologists/ Medical doctors/ Laboratory staff, Others:___________________________________																https://docs.google.com/forms/d/e/1FAIpQLSfdpHt6NV7obgVXcGdwbP9DiPWYoFQaDPKUBFEzb6tKKL6Uvg/viewform?edit2=2_ABaOnueIUi0ulmbfR4oBsRNXpEeqX8VrL5LrNgokVBU0XFxRi_Q1CqJiofv4Ms5tO_n4Ed4
2021-11-03 12:45:41	Liberia	Liberia National Malaria Communication Strategy 2016-2020	English	2016-01-01	2020-12-31	LiberiaLiberia National Malaria Communication Strategy 2016-2020	National malaria strategy (or policy)	National malaria strategy (or policy)	Yes	No	No	Malaria				RDT, Microscopy		No			No	No		Yes	No	No	Government: Ministry of Health, Private non-profit sector laboratory services (e.g. NGOs, Faith Based), Professional Health Association for Microbiologists/ Medical doctors/ Laboratory staff																https://docs.google.com/forms/d/e/1FAIpQLSfdpHt6NV7obgVXcGdwbP9DiPWYoFQaDPKUBFEzb6tKKL6Uvg/viewform?edit2=2_ABaOnueoupWBZzbAGNN2ASQ2HPw4abnhB558ICCmK5HUhaly5OtzJIsXPth3Tn0pSemprFg
2021-11-03 16:58:37	Liberia	Liberia NATIONAL HIV & AIDS STRATEGIC PLAN 2015-2020 Final _Authorized_ OK	English	2015-01-01	2020-12-31	LiberiaLiberia NATIONAL HIV & AIDS STRATEGIC PLAN 2015-2020 Final _Authorized_ OK	National HIV strategy (or policy)	National HIV strategy (or policy)	Yes	No	No	HIV, TB	Rapid Antibody test, ELISA, Molecular –VL/EID					Yes	test performance and qualification status		No	Yes	Yes	Yes	No	No	Government: Ministry of Health, Private non-profit sector laboratory services (e.g. NGOs, Faith Based), Professional Health Association for Microbiologists/ Medical doctors/ Laboratory staff, Others:___________________________________																https://docs.google.com/forms/d/e/1FAIpQLSfdpHt6NV7obgVXcGdwbP9DiPWYoFQaDPKUBFEzb6tKKL6Uvg/viewform?edit2=2_ABaOnuee-J1-yvvYCophtBxLmNodZ2kQbxjOwfWSZKjJXv0nR0VoqixdSE2Zi2mHu05TTk4
2021-11-03 17:33:03	Liberia	liberia_maternal and newborn health_roadmap	English	2007-01-01		Liberialiberia_maternal and newborn health_roadmap	Maternal and newborn Health strategy (or policy)	Maternal and newborn Health strategy (or policy)	Yes	Yes	No	HIV, TB, Maternal health related tests, Malaria	Rapid Antibody test		Syphilis, Haemoglobin estimation, urinalysis			Yes	test performance and qualification status	specification of instruments and equipment	No	No	Yes	Yes	No	No	Government: Ministry of Health, Private non-profit sector laboratory services (e.g. NGOs, Faith Based), Others:___________________________________																https://docs.google.com/forms/d/e/1FAIpQLSfdpHt6NV7obgVXcGdwbP9DiPWYoFQaDPKUBFEzb6tKKL6Uvg/viewform?edit2=2_ABaOnucdM_FongDtqpJ3rt54xEqdzO117HynWSgpJW1OSvaBipldxluYzI1kCXQN2kryYOg
2021-11-04 10:12:54	Liberia	LIBERIA_Negleted Tropical Diseases_Master_Plan_2016_2020	English	2016-01-01	2020-12-31	LiberiaLIBERIA_Negleted Tropical Diseases_Master_Plan_2016_2020	Others	Others	Yes	No		Others					Onchocerciasis, lymphatic Filariasis, schistosomiasis, soil transmitted Helminths, Buruli Ulcer and Leprosy	No			No	No	No	Yes	No	No	Government: Ministry of Health, Private non-profit sector laboratory services (e.g. NGOs, Faith Based)	The available QA and waste management is on medicines and not tests															https://docs.google.com/forms/d/e/1FAIpQLSfdpHt6NV7obgVXcGdwbP9DiPWYoFQaDPKUBFEzb6tKKL6Uvg/viewform?edit2=2_ABaOnucMZlweCTGWLsjGZ6nM-yUeS5OJ_9iSrc3FFa7QiMAbwy-EUvtzcBpLrZX0x_2JE3c
2021-11-04 10:56:12	Liberia	Liberia-National_Health_and_Social_Welfare_Policy_Plan_2011-2021	English	2011-01-01	2021-12-31	LiberiaLiberia-National_Health_and_Social_Welfare_Policy_Plan_2011-2021	National Health (Laboratory) Policy or Plan	National Health Plan	Yes	Yes	Yes	HIV, TB, Maternal health related tests, Malaria, Others		Microscopy	Syphilis, urinalysis	RDT, Microscopy		No			No	Yes	Yes	Yes	No	No	Government: Ministry of Health, Others:___________________________________																https://docs.google.com/forms/d/e/1FAIpQLSfdpHt6NV7obgVXcGdwbP9DiPWYoFQaDPKUBFEzb6tKKL6Uvg/viewform?edit2=2_ABaOnucwkBYjiHqL67GUl5pUXxboRDj0NBaNNwZSC6NTtkkcfG8AoGXdrCfuOuc--EAswks
2021-11-04 11:45:35	Liberia	Liberia-National Standard Therapeutic Guidelines and Essential Medicines List -EML-2nd-Edition-2017	English	2017-01-01		LiberiaLiberia-National Standard Therapeutic Guidelines and Essential Medicines List -EML-2nd-Edition-2017	Others	Others	Yes	Yes	Yes	HIV, TB, Maternal health related tests, Malaria		Microscopy, Tuberculin test, Genexpert, DST	Syphilis, Haemoglobin estimation, urinalysis	RDT, Microscopy		Yes	the list of essential medicine, test performance and qualification status	Options for using at community level	No	No	No	No		No	Government: Ministry of Health, Others:___________________________________																https://docs.google.com/forms/d/e/1FAIpQLSfdpHt6NV7obgVXcGdwbP9DiPWYoFQaDPKUBFEzb6tKKL6Uvg/viewform?edit2=2_ABaOnud351eTKcP6jgvj2FF6hjkqXs95IPoKtg08gpfmm6sZrpEkA8-wpjgvndTcp1ywNPY
2022-01-14 14:28:11	Liberia	Mental Health Policy and Strategic Plan for Liberia 2016 - 2021	English	2016-01-01	2021-12-31	LiberiaMental Health Policy and Strategic Plan for Liberia 2016 - 2021	Others	Others	No																		Government: Ministry of Health, Professional Health Association for Microbiologists/ Medical doctors/ Laboratory staff, Academic institutions, Implementing partners, Funding Agencies																https://docs.google.com/forms/d/e/1FAIpQLSfdpHt6NV7obgVXcGdwbP9DiPWYoFQaDPKUBFEzb6tKKL6Uvg/viewform?edit2=2_ABaOnudZ4XW2VqdNQ5GW027svgj0KMxquakrZsHXJD5e7W7MzZaDZHFrtXPIgDORxZbsbWw
2021-11-09 07:23:36	Liberia	Liberia-TB_and_Leprosy_Strategic_Plan_2014-2018	English	2014-01-01	2018-12-31	LiberiaLiberia-TB_and_Leprosy_Strategic_Plan_2014-2018	National TB strategy (or policy)	National TB strategy (or policy)	Yes	No	No	TB		Microscopy, Genexpert, DST			Leprosy	Yes	test performance and qualification status		No	Yes	No	Yes	No	Yes	Government: Ministry of Health, Public sector laboratory services (managers, Directors, In charges of Public Sector Labs), Implementing partners, Funding Agencies																https://docs.google.com/forms/d/e/1FAIpQLSfdpHt6NV7obgVXcGdwbP9DiPWYoFQaDPKUBFEzb6tKKL6Uvg/viewform?edit2=2_ABaOnud-_O1VXrVYvvjf7uU7nPgGg4YplVwYSw5g1vvlMDyirIf2EWTOYHQieRRR50C4Pps
2022-01-14 14:55:46	Malawi	Malawi Health Sector Strategic Plan	English	2011-01-01	2016-12-31	MalawiMalawi Health Sector Strategic Plan	Others	Others	No																		Government: Ministry of Health, Professional Health Association for Microbiologists/ Medical doctors/ Laboratory staff, Funding Agencies																https://docs.google.com/forms/d/e/1FAIpQLSfdpHt6NV7obgVXcGdwbP9DiPWYoFQaDPKUBFEzb6tKKL6Uvg/viewform?edit2=2_ABaOnudLpr3CimXCzZE_XiUfSmG1nVz8QXoYstypB3fmoFVCYy4hh2I84Ac2E5REdP68uEg
2021-11-02 10:06:05	Malawi	MALARIA STRATEGIC PLAN	English	2017-01-01	2022-12-31	MalawiMALARIA STRATEGIC PLAN	National malaria strategy (or policy)	National malaria strategy (or policy)	Yes	No	Yes	Malaria				RDT, Microscopy		No			No	Yes	No	Yes	No	No	Government: Ministry of Health, Public sector laboratory services (managers, Directors, In charges of Public Sector Labs), Academic institutions, Others:___________________________________																https://docs.google.com/forms/d/e/1FAIpQLSfdpHt6NV7obgVXcGdwbP9DiPWYoFQaDPKUBFEzb6tKKL6Uvg/viewform?edit2=2_ABaOnufV5WwwQlp71frkFuHCb2O-ST919wodnzHlmtReq2WbEgkOv1ShjPTQ-DZS_2bFYvs
2021-11-02 11:11:57	Malawi	National Laboratory Strategic Plan	English	2017-01-01	2022-12-31	MalawiNational Laboratory Strategic Plan	National Health (Laboratory) Policy or Plan	Laboratory Plan	Yes	No	No	HIV, TB, Malaria, Cancer, Others						No		specification of instruments and equipment, specification on consumable and commodities, Opportunity for supply chain (supply chain considerations)	No	Yes	Yes	Yes	No	Yes	Government: Ministry of Health, Public sector laboratory services (managers, Directors, In charges of Public Sector Labs), Private non-profit sector laboratory services (e.g. NGOs, Faith Based), Professional Health Association for Microbiologists/ Medical doctors/ Laboratory staff, Research groups																https://docs.google.com/forms/d/e/1FAIpQLSfdpHt6NV7obgVXcGdwbP9DiPWYoFQaDPKUBFEzb6tKKL6Uvg/viewform?edit2=2_ABaOnueBSkUe0czAqFn36hf_u9RV2YQ5ITS378OGmKkPRcVVQD7PWK1lsJPZfFY2tR0Hp2M
2022-01-16 11:09:24	Malawi	National Strategic Plan for HIV and AIDS	English	2015-01-01	2020-12-31	MalawiNational Strategic Plan for HIV and AIDS	National HIV strategy (or policy)	National HIV strategy (or policy)	No																		Government: Ministry of Health, Professional Health Association for Microbiologists/ Medical doctors/ Laboratory staff, Implementing partners, Funding Agencies																https://docs.google.com/forms/d/e/1FAIpQLSfdpHt6NV7obgVXcGdwbP9DiPWYoFQaDPKUBFEzb6tKKL6Uvg/viewform?edit2=2_ABaOnuc5XxsN1nXhDUvXnpowGOb4-HQPVQ6KKcgwb9iCM8qW0pcAwxSP1jpYKNkyHAYsFb0
2021-11-03 09:56:49	Malawi	NATIONAL TUBERCULOSIS & LEPROSY CONTROL STRATEGIC PLAN	English	2021-01-01	2025-12-31	MalawiNATIONAL TUBERCULOSIS & LEPROSY CONTROL STRATEGIC PLAN	National TB strategy (or policy)	National TB strategy (or policy)	Yes	No	No	TB						Yes	local burden/prevalence of disease for HIV/TB or Malaria	specification of instruments and equipment	No	Yes	Yes	No		No	Government: Ministry of Health, Public sector laboratory services (managers, Directors, In charges of Public Sector Labs), Private non-profit sector laboratory services (e.g. NGOs, Faith Based), Professional Health Association for Microbiologists/ Medical doctors/ Laboratory staff, Research groups, Academic institutions																https://docs.google.com/forms/d/e/1FAIpQLSfdpHt6NV7obgVXcGdwbP9DiPWYoFQaDPKUBFEzb6tKKL6Uvg/viewform?edit2=2_ABaOnuf1YzBGC7WjqvNtPwfnRL_AMTW6v8cLK1EECp-rHj0Hpr4gHPFyt9PN2ISJo0b-DMc
2022-09-02 12:41:17	Malawi	National Health Policy	English	2017-07-01		MalawiNational Health Policy	National Health (Laboratory) Policy or Plan	National Health Policy	No																		Government: Ministry of Health, Academic institutions, Implementing partners, Funding Agencies																https://docs.google.com/forms/d/e/1FAIpQLSfdpHt6NV7obgVXcGdwbP9DiPWYoFQaDPKUBFEzb6tKKL6Uvg/viewform?edit2=2_ABaOnufkjrHSM0fdOqj7Oq9CSehHUADYYtyz6BxQvxy6RRmXU-KAG5geZiEhX2rHsd2ns6M
2022-01-16 11:24:15	Malawi	NATIONAL COMMUNITY HEALTH STRATEGY	English	2017-01-01	2022-12-31	MalawiNATIONAL COMMUNITY HEALTH STRATEGY	Others	Others	No																		Government: Ministry of Health, Professional Health Association for Microbiologists/ Medical doctors/ Laboratory staff, Disease surveillance and epidemiology, Academic institutions, Implementing partners, Funding Agencies																https://docs.google.com/forms/d/e/1FAIpQLSfdpHt6NV7obgVXcGdwbP9DiPWYoFQaDPKUBFEzb6tKKL6Uvg/viewform?edit2=2_ABaOnucH6Bigdatx6dPPS_fQrp3wc-PxX5nbygE7KR243OwKOqgkC-G8mGUfvGyZOKk1qxw
2021-11-10 19:28:29	Malawi	GUIDELINES FOR THE TREATMENT OF MALARIA IN MALAWI	English	2020-08-01		MalawiGUIDELINES FOR THE TREATMENT OF MALARIA IN MALAWI	National malaria strategy (or policy)	National malaria strategy (or policy)	Yes	No	No	Malaria				RDT, Microscopy		No			No	No	No	No		No	Government: Ministry of Health, Academic institutions, Implementing partners, Funding Agencies																https://docs.google.com/forms/d/e/1FAIpQLSfdpHt6NV7obgVXcGdwbP9DiPWYoFQaDPKUBFEzb6tKKL6Uvg/viewform?edit2=2_ABaOnuftZTEanxe4LaO6GnqLyPE5FcmfHlS_RSmlwttsiy1XRe0yCRkqljM3fYxZ88Ls2GI
2021-11-10 23:22:25	Mauritania	CGES_PPRS_COVID-19	French	2020-12-01	2020-12-31	MauritaniaCGES_PPRS_COVID-19	Others	Others	Yes	Yes	No	Others					COVID- PCR testing	Yes	Others	specification of instruments and equipment, specification on HR skills/cadre, specification on consumable and commodities, Options for test integration, Opportunity for supply chain (supply chain considerations)	No	Yes	Yes	Yes	No	Yes	Government: Ministry of Health																https://docs.google.com/forms/d/e/1FAIpQLSfdpHt6NV7obgVXcGdwbP9DiPWYoFQaDPKUBFEzb6tKKL6Uvg/viewform?edit2=2_ABaOnud8fIIQNB_YBSN17rAA3dVHy7oKCkFiEhH095ZPd52R9_HNHaCUYvuftqs1arLY01c
2021-11-11 04:20:11	Mauritania	Plan National de development sanitaire	French	2012-01-01	2020-12-31	MauritaniaPlan National de development sanitaire	National Health (Laboratory) Policy or Plan	National Health Plan	Yes	No	No						this document acknowledges that lab testingis weak and lab capacity must be increased as well as trained individuals	No			No	No	No	No		No	Government: Ministry of Health	mentions lab testing is lacking. vague references to lab capacity building and training. does state no community surveilance															https://docs.google.com/forms/d/e/1FAIpQLSfdpHt6NV7obgVXcGdwbP9DiPWYoFQaDPKUBFEzb6tKKL6Uvg/viewform?edit2=2_ABaOnuf7uz1n5X3Ot_xZfT6QLFENYZOvsUTzVZWVjQgz2Gbq5B8iWZOxRYRSSM1SaaUUsJQ
2021-11-11 04:45:47	Mauritania	National HIV committee	French	2014-03-01	2014-12-31	MauritaniaNational HIV committee	National HIV strategy (or policy)	National HIV strategy (or policy)	Yes	Yes	No	HIV	ELISA		Syphilis		screening blood for Hep B, Hep C, syphillis, CD4 counts	Yes			No	No	No	No		No	Government: Ministry of Health, Public sector laboratory services (managers, Directors, In charges of Public Sector Labs)																https://docs.google.com/forms/d/e/1FAIpQLSfdpHt6NV7obgVXcGdwbP9DiPWYoFQaDPKUBFEzb6tKKL6Uvg/viewform?edit2=2_ABaOnufwUHzWoOkMbtkXWwpi-4bpPbn3Js2SPxKpwAl0EslnRa5n08HrXIRpj-Arh4x4rdY
2022-01-16 11:35:06	Mauritius	Form_B_indicative_procurement_plan_final	English	2021-01-01	2022-12-31	MauritiusForm_B_indicative_procurement_plan_final	National Health Laboratory procurement plan	National Health Laboratory procurement plan	No																		Government: Ministry of Health																https://docs.google.com/forms/d/e/1FAIpQLSfdpHt6NV7obgVXcGdwbP9DiPWYoFQaDPKUBFEzb6tKKL6Uvg/viewform?edit2=2_ABaOnucq6MKFRsqKzAWUVgFZlfypqkdIdsf1oP8tavjnI_W5PH8ao_4R_pmuDgf4Mp2HZBo
2022-01-16 11:49:09	Mauritius	Health Sector Strategic Plan Final 15 September 2020	English	2020-01-01	2024-12-31	MauritiusHealth Sector Strategic Plan Final 15 September 2020	National Health (Laboratory) Policy or Plan	National Health Plan	No																		Government: Ministry of Health, Public sector laboratory services (managers, Directors, In charges of Public Sector Labs), Professional Health Association for Microbiologists/ Medical doctors/ Laboratory staff, Implementing partners, Funding Agencies																https://docs.google.com/forms/d/e/1FAIpQLSfdpHt6NV7obgVXcGdwbP9DiPWYoFQaDPKUBFEzb6tKKL6Uvg/viewform?edit2=2_ABaOnucp-1zFl3MU2wZjUGD9iVi0vM05s_nDMY3FCsn8CXEF6u8YjAP3jVAJvV_tZceGsbg
2021-11-10 10:58:17	Mauritius	MANAGEMENT PROTOCOL FOR TUBERCULOSIS IN MAURITIUS 2018 Final	English	2018-01-01		MauritiusMANAGEMENT PROTOCOL FOR TUBERCULOSIS IN MAURITIUS 2018 Final	National TB strategy (or policy)	National TB strategy (or policy)	Yes	No	No	TB	Rapid Antibody test, ELISA	Microscopy, Tuberculin test, Genexpert, DST				Yes	test performance and qualification status		No	No	No	No		No	Government: Ministry of Health																https://docs.google.com/forms/d/e/1FAIpQLSfdpHt6NV7obgVXcGdwbP9DiPWYoFQaDPKUBFEzb6tKKL6Uvg/viewform?edit2=2_ABaOnudyivVIqtyvTEANBEkHEzRYsBIVne2Ma-i76DRu2d-XkbXrAR3wVtTShvQRZ2TZWfg
2021-11-10 11:59:22	Mauritius	NATIONAL ACTION PLAN FOR THE PREVENTION AND CONTROL OF PLAGUE	English	2021-01-01		MauritiusNATIONAL ACTION PLAN FOR THE PREVENTION AND CONTROL OF PLAGUE	Others	Others	Yes	No	No						Plague	No		specification of instruments and equipment, specification on HR skills/cadre, specification on consumable and commodities	No	No	Yes	No		No	Government: Ministry of Health																https://docs.google.com/forms/d/e/1FAIpQLSfdpHt6NV7obgVXcGdwbP9DiPWYoFQaDPKUBFEzb6tKKL6Uvg/viewform?edit2=2_ABaOnuf0-mFvLO9lXgWhuVRmmzn7RihRQnEy-v_LB8luWIxc1OqhlGHo74H6pJBPVmcqWYE
2022-01-16 12:01:19	Mauritius	NATIONAL ACTION PLAN ON ANTIMICROBIAL RESISTANCE	English	2017-01-01	2021-12-31	MauritiusNATIONAL ACTION PLAN ON ANTIMICROBIAL RESISTANCE	Others	Others	No																		Government: Ministry of Health, Funding Agencies																https://docs.google.com/forms/d/e/1FAIpQLSfdpHt6NV7obgVXcGdwbP9DiPWYoFQaDPKUBFEzb6tKKL6Uvg/viewform?edit2=2_ABaOnuc0WavWuoWUwP2sWvSL80Z0s0nU6d1zaQdZDJ7FmUkGf8SxCQ0Nr-whI_Froukjl-I
2021-11-10 12:48:18	Mauritius	NATIONAL PREPAREDNESS PLAN ON EBOLA VIRUS DISEASE	English	2021-01-01		MauritiusNATIONAL PREPAREDNESS PLAN ON EBOLA VIRUS DISEASE	Others	Others	Yes	No	No	Others					Ebola	No			No	No	Yes	No		No	Government: Ministry of Health																https://docs.google.com/forms/d/e/1FAIpQLSfdpHt6NV7obgVXcGdwbP9DiPWYoFQaDPKUBFEzb6tKKL6Uvg/viewform?edit2=2_ABaOnucPJSqAPe3vVZQN02EFJxM4eiWt-Ic2XqfXatBqNN8QKmHITsJPc236iZY0NcRERig
2021-11-10 13:03:06	Mauritius	NATIONAL RESPONSE AND CONTINGENCY PLAN IN THE EVENTUALITY OF A RESURGENCE OF COVID-19 CIRCULATION	English	2021-01-01		MauritiusNATIONAL RESPONSE AND CONTINGENCY PLAN IN THE EVENTUALITY OF A RESURGENCE OF COVID-19 CIRCULATION	Others	Others	Yes	Yes	Yes						Covid 19	Yes	local burden of prevalence of other diseases. If so list, the list of disease prioritized for surveillance, test performance and qualification status	Options for using at community level	No	No	Yes	No		No	Government: Ministry of Health, Funding Agencies																https://docs.google.com/forms/d/e/1FAIpQLSfdpHt6NV7obgVXcGdwbP9DiPWYoFQaDPKUBFEzb6tKKL6Uvg/viewform?edit2=2_ABaOnudeAiR3OexaND5MKZa--QCl87QxWqIewERztOSdf-LwIjRoTN01ZzL3Iyb9T0fc96w
2022-01-16 12:05:29	Mauritius	THE NATIONAL SEXUAL & REPRODUCTIVE HEALTH STRATEGY and PLAN OF ACTION 2009-2015	English	2009-01-01	2015-12-31	MauritiusTHE NATIONAL SEXUAL & REPRODUCTIVE HEALTH STRATEGY and PLAN OF ACTION 2009-2015	Maternal and newborn Health strategy (or policy)	Maternal and newborn Health strategy (or policy)	No																		Government: Ministry of Health, Professional Health Association for Microbiologists/ Medical doctors/ Laboratory staff, Funding Agencies																https://docs.google.com/forms/d/e/1FAIpQLSfdpHt6NV7obgVXcGdwbP9DiPWYoFQaDPKUBFEzb6tKKL6Uvg/viewform?edit2=2_ABaOnucpnUwnYwv9VfMKbZLtV63WFDluhWLDZvnkoqAQ8lDK-6dtMf_sWKmyMK4zgEWy1vo
2022-01-16 12:07:42	Mozambique	Health Sector strategic plan	English	2014-01-01	2019-12-31	MozambiqueHealth Sector strategic plan	National Health (Laboratory) Policy or Plan	National Health Plan	No																		Government: Ministry of Health, Professional Health Association for Microbiologists/ Medical doctors/ Laboratory staff, Implementing partners, Funding Agencies																https://docs.google.com/forms/d/e/1FAIpQLSfdpHt6NV7obgVXcGdwbP9DiPWYoFQaDPKUBFEzb6tKKL6Uvg/viewform?edit2=2_ABaOnueJckmm3ke0UezaGBnqrzMRuwo7Q9pRI8RS-5h_vQ9T1r5HUiyEudW0FsnAvyZWCKU
2022-01-16 12:10:24	Mozambique	National malaria control programme	English	2017-01-01	2022-12-31	MozambiqueNational malaria control programme	National malaria strategy (or policy)	National malaria strategy (or policy)	No																		Government: Ministry of Health, Public sector laboratory services (managers, Directors, In charges of Public Sector Labs), Academic institutions, Implementing partners, Funding Agencies																https://docs.google.com/forms/d/e/1FAIpQLSfdpHt6NV7obgVXcGdwbP9DiPWYoFQaDPKUBFEzb6tKKL6Uvg/viewform?edit2=2_ABaOnueXApypUSmTlDs-ypVsy2JrQHig7tlyR7XVjTddIQGN6s_MAlkGNQdocnPy1EQU3EU
2022-01-16 12:13:05	Mozambique	Maternal and Child Health Integrated Program	English	2011-04-12	2015-06-15	MozambiqueMaternal and Child Health Integrated Program	Maternal and newborn Health strategy (or policy)	Maternal and newborn Health strategy (or policy)	No																		Government: Ministry of Health, Professional Health Association for Microbiologists/ Medical doctors/ Laboratory staff, Implementing partners, Funding Agencies																https://docs.google.com/forms/d/e/1FAIpQLSfdpHt6NV7obgVXcGdwbP9DiPWYoFQaDPKUBFEzb6tKKL6Uvg/viewform?edit2=2_ABaOnue1mqvqwozpm48emUdkMFwQcfrwSANPPiQqbJT3xyxxC-ek6rt72goHUHtD77TBquA
2022-01-16 12:15:21	Mozambique	Implementing Laboratory Quality Management Systems inMozambique	English	2011-01-01	2012-12-06	MozambiqueImplementing Laboratory Quality Management Systems inMozambique	Others	Others	No																		Government: Ministry of Health, Public sector laboratory services (managers, Directors, In charges of Public Sector Labs), Implementing partners, Funding Agencies																https://docs.google.com/forms/d/e/1FAIpQLSfdpHt6NV7obgVXcGdwbP9DiPWYoFQaDPKUBFEzb6tKKL6Uvg/viewform?edit2=2_ABaOnuf9qwoT6-wH6D7rEG2i8-Eh9IN_gK4RN_f1FGRijbDplnSEu233BosQmDn545oUsI8
2022-01-16 12:17:14	Mozambique	NCD Joint programming mission	English	2015-01-01	2015-11-30	MozambiqueNCD Joint programming mission	Other NCDs	Other NCDs	No																		Government: Ministry of Health, Implementing partners, Funding Agencies																https://docs.google.com/forms/d/e/1FAIpQLSfdpHt6NV7obgVXcGdwbP9DiPWYoFQaDPKUBFEzb6tKKL6Uvg/viewform?edit2=2_ABaOnudyKC7GwKXwrTWEn075GXvBfiBBlAZOhDi7kGuhfkDL_xBljMdKpKE-znPIcTb1-Os
2021-11-07 20:28:27	Mozambique	MozambiqueCountry Operational Plan for HIV COP 2021	English	2021-01-01	2021-12-31	MozambiqueMozambiqueCountry Operational Plan for HIV COP 2021	National HIV strategy (or policy)	National HIV strategy (or policy)	Yes	No	No	HIV, TB						No		specification on consumable and commodities	No	Yes	No	Yes	Yes	Yes	Government: Ministry of Health	The document has limited discussion on lab testing															https://docs.google.com/forms/d/e/1FAIpQLSfdpHt6NV7obgVXcGdwbP9DiPWYoFQaDPKUBFEzb6tKKL6Uvg/viewform?edit2=2_ABaOnue_6hAmUjLos029o32TZWs7QDqzYDTgUMzT_rn0MjFG4YKnPYcYsLYTEMFEKtkopnY
2021-11-26 02:54:30	Mozambique	National strategic plan- TB control	French	2008-01-01	2012-12-25	MozambiqueNational strategic plan- TB control	National TB strategy (or policy)	National TB strategy (or policy)	Yes	No	No	TB		Microscopy				No				Yes	No	Yes	No	Yes	Government: Ministry of Health																https://docs.google.com/forms/d/e/1FAIpQLSfdpHt6NV7obgVXcGdwbP9DiPWYoFQaDPKUBFEzb6tKKL6Uvg/viewform?edit2=2_ABaOnufk3mPkcequGSA2YbVwliMt30gGZD-HkbwQaNT-zl6ItDhkp-7OeSRAxZhEamjRQio
2022-01-16 14:31:48	Namibia	Country Cooperation Strategy Namibia - 07 August 2019	English	2018-01-01	2022-12-31	NamibiaCountry Cooperation Strategy Namibia - 07 August 2019	National Health (Laboratory) Policy or Plan	National Health Plan	No																		Government: Ministry of Health, Professional Health Association for Microbiologists/ Medical doctors/ Laboratory staff, Academic institutions, Implementing partners, Funding Agencies																https://docs.google.com/forms/d/e/1FAIpQLSfdpHt6NV7obgVXcGdwbP9DiPWYoFQaDPKUBFEzb6tKKL6Uvg/viewform?edit2=2_ABaOnudzTpnJ3W1UKQkb94lDQY3Nx5Ud8mHz9Avp-rE8c3Q3sWdS9UawKw0SOLFIuw8_dTA
2021-11-18 17:37:22	Namibia	Namibia Malaria Strategic Plan 2010-2016	English	2010-01-01	2016-12-31	NamibiaNamibia Malaria Strategic Plan 2010-2016	National malaria strategy (or policy)	National malaria strategy (or policy)	Yes	Yes	No	Malaria				RDT, Microscopy		Yes	test performance and qualification status		No	Yes	No	Yes	No	Yes	Government: Ministry of Health, Academic institutions, Implementing partners, Funding Agencies																https://docs.google.com/forms/d/e/1FAIpQLSfdpHt6NV7obgVXcGdwbP9DiPWYoFQaDPKUBFEzb6tKKL6Uvg/viewform?edit2=2_ABaOnueVzMiWA4ODL9ZLTf6V5fa0q5oVKKAMQczl35Mt1pUzjrxMWfkbVmUVQw-rUoZvisY
2021-11-18 17:52:57	Namibia	NAMIBIA NATIONAL MULTISECTORAL STRATEGIC PLAN FOR PREVENTION AND CONTROL OF NCDs	English			NamibiaNAMIBIA NATIONAL MULTISECTORAL STRATEGIC PLAN FOR PREVENTION AND CONTROL OF NCDs	Other NCDs	Other NCDs	Yes	No	No	Cancer, Others						No			No	No	No	Yes	No	No	Government: Ministry of Health, Academic institutions, Implementing partners, Funding Agencies, Others:___________________________________																https://docs.google.com/forms/d/e/1FAIpQLSfdpHt6NV7obgVXcGdwbP9DiPWYoFQaDPKUBFEzb6tKKL6Uvg/viewform?edit2=2_ABaOnue14ydmBQlmRS63pA9BZoi7pPX4_o5TLA6jZUWFiefwLrmgAVrZ31fiNME7989gDeE
2022-01-16 16:31:07	Namibia	namibia_national_health_policy_framework_2010-2020	English	2010-01-01	2020-12-31	Namibianamibia_national_health_policy_framework_2010-2020	National Health (Laboratory) Policy or Plan	National Health Policy	No																		Government: Ministry of Health, Funding Agencies																https://docs.google.com/forms/d/e/1FAIpQLSfdpHt6NV7obgVXcGdwbP9DiPWYoFQaDPKUBFEzb6tKKL6Uvg/viewform?edit2=2_ABaOnufTN9JOlDCgKaae2SHcJcjXWG1bSM-E4op64TwJwCxItLWx1NahsgU29iUETnh5xTg
2021-11-19 06:53:46	Namibia	National Strategic Framework for HIV 2017_2022	English	2017-01-01	2022-12-31	NamibiaNational Strategic Framework for HIV 2017_2022	National HIV strategy (or policy)	National HIV strategy (or policy)	Yes	No	Yes	HIV, TB						No		Options for using at community level	No	No	No	Yes	No	No	Government: Ministry of Health, Others:___________________________________																https://docs.google.com/forms/d/e/1FAIpQLSfdpHt6NV7obgVXcGdwbP9DiPWYoFQaDPKUBFEzb6tKKL6Uvg/viewform?edit2=2_ABaOnudnp_w9WnovDh4T1x2Ydn0SB-5qX5cj69w5oAaK3Sx-KoATHiMYrOnsvgNi6AlooeQ
2021-11-19 12:14:22	Namibia	National-Guidelines-for-the-Management-of-Tuberculosis-Fourth-Edition-2019	English	2019-01-01		NamibiaNational-Guidelines-for-the-Management-of-Tuberculosis-Fourth-Edition-2019	National TB strategy (or policy)	National TB strategy (or policy)	Yes	No	No	HIV, TB	Molecular –VL/EID	Microscopy, Tuberculin test, TB LAM, Genexpert, DST				Yes	test performance and qualification status	specification on HR skills/cadre	No	Yes	No	Yes	No	No	Government: Ministry of Health, Academic institutions, Funding Agencies																https://docs.google.com/forms/d/e/1FAIpQLSfdpHt6NV7obgVXcGdwbP9DiPWYoFQaDPKUBFEzb6tKKL6Uvg/viewform?edit2=2_ABaOnudyi8SLRd5wl6B2VlbT3dFPkfyzuIdmGcQ-gjPf8UcS_dveLKR_76VHg55V-H9wDsU
2022-01-16 16:44:59	Namibia	National Human Resources for Health Strategic Plan	English	2020-01-01	2030-12-31	NamibiaNational Human Resources for Health Strategic Plan	Others	Others	No																		Government: Ministry of Health, Academic institutions, Implementing partners, Funding Agencies																https://docs.google.com/forms/d/e/1FAIpQLSfdpHt6NV7obgVXcGdwbP9DiPWYoFQaDPKUBFEzb6tKKL6Uvg/viewform?edit2=2_ABaOnudcLS3NwDPFSpGNH6hxnGllHffz1_UAwyH_L-TeNI9NCZ5j38Z1ciB-QywtoD8e7Ws
2021-11-02 11:36:38	Nigeria	Nigeria National Essential Diagnostics List	English			NigeriaNigeria National Essential Diagnostics List	National testing, standardization or harmonization of testing or test menu	National testing, standardization or harmonization of testing or test menu	Yes	Yes	Yes	HIV, TB, Maternal health related tests, Malaria, Cancer, Cholera, Others	Rapid Antibody test, ELISA, Molecular –VL/EID, Resistance testing	Microscopy, Tuberculin test, TB LAM, Genexpert, DST	Syphilis, Haemoglobin estimation, urinalysis	RDT, Microscopy		Yes	local burden/prevalence of disease for HIV/TB or Malaria, local burden of prevalence of other diseases. If so list, the list of essential medicine, the list of disease prioritized for surveillance, test performance and qualification status		No	No	No	No		No	Government: Ministry of Health, Public sector laboratory services (managers, Directors, In charges of Public Sector Labs), Private non-profit sector laboratory services (e.g. NGOs, Faith Based), Private sector laboratory services, Professional Health Association for Microbiologists/ Medical doctors/ Laboratory staff, Disease surveillance and epidemiology, Research groups, Academic institutions																https://docs.google.com/forms/d/e/1FAIpQLSfdpHt6NV7obgVXcGdwbP9DiPWYoFQaDPKUBFEzb6tKKL6Uvg/viewform?edit2=2_ABaOnufOhE3TnsWFqsltUELBeaJ8NcdtkF4YsvEimcTsxFV7sYr_S6y7LXJutx5d_kCR-TA
2021-11-04 14:06:25	Nigeria	National Malaria Strategic Plan	English	2014-01-01	2020-12-31	NigeriaNational Malaria Strategic Plan	National malaria strategy (or policy)	National malaria strategy (or policy)	Yes	No	No	Malaria				RDT, Microscopy		No			No	No	No	No		No	Government: Ministry of Health, Public sector laboratory services (managers, Directors, In charges of Public Sector Labs), Private non-profit sector laboratory services (e.g. NGOs, Faith Based), Professional Health Association for Microbiologists/ Medical doctors/ Laboratory staff, Academic institutions																https://docs.google.com/forms/d/e/1FAIpQLSfdpHt6NV7obgVXcGdwbP9DiPWYoFQaDPKUBFEzb6tKKL6Uvg/viewform?edit2=2_ABaOnuf3vDD9-LL7rGa6Xx2xPiNXnTwszyushllMNMquXitAzqGMaB0fSIVAjMMoz943ctI
2021-11-08 12:46:05	Nigeria	SECOND NATIONAL STRATEGIC HEALTH DEVELOPMENT PLAN	English	2018-01-01	2022-12-31	NigeriaSECOND NATIONAL STRATEGIC HEALTH DEVELOPMENT PLAN	Others	Others	Yes	Yes	Yes	HIV, TB, Malaria, Cancer, Others	Rapid Antibody test	Microscopy, Genexpert		RDT, Microscopy		No			No	Yes	No	Yes	No		Government: Ministry of Health, Public sector laboratory services (managers, Directors, In charges of Public Sector Labs), Academic institutions, Implementing partners, Funding Agencies																https://docs.google.com/forms/d/e/1FAIpQLSfdpHt6NV7obgVXcGdwbP9DiPWYoFQaDPKUBFEzb6tKKL6Uvg/viewform?edit2=2_ABaOnuePoKniDFpSon8rcTRzF7P4komQ6yIXsUaXUrIZ9DnDGeXWJBs7eoLIyeZVcuZlI9Q
2021-11-08 13:10:34	Nigeria	NATIONAL GUIDELINES FOR SETTING UP A MEDICAL LABORATORY IN NIGERIA	English	2012-01-01		NigeriaNATIONAL GUIDELINES FOR SETTING UP A MEDICAL LABORATORY IN NIGERIA	Others	Others	Yes	Yes	Yes	HIV, TB, Maternal health related tests, Malaria, Cancer, Cholera, Others	Rapid Antibody test, ELISA, Molecular –VL/EID, Resistance testing	Microscopy, Genexpert, DST	Syphilis, Haemoglobin estimation, urinalysis	RDT, Microscopy		No		specification of instruments and equipment, specification on HR skills/cadre, Options for using at community level	No	Yes	Yes	No		No	Government: Ministry of Health, Public sector laboratory services (managers, Directors, In charges of Public Sector Labs), Private non-profit sector laboratory services (e.g. NGOs, Faith Based), Private sector laboratory services, Professional Health Association for Microbiologists/ Medical doctors/ Laboratory staff, Academic institutions, Implementing partners, Funding Agencies																https://docs.google.com/forms/d/e/1FAIpQLSfdpHt6NV7obgVXcGdwbP9DiPWYoFQaDPKUBFEzb6tKKL6Uvg/viewform?edit2=2_ABaOnudYLWMaV7K6oQ_OPsZpg69UN9kQjOj1GJdubHgchlvTpusxJsN5fYFxiU53H948aJ0
2022-01-16 16:48:52	Rwanda	Republic of Rwanda National Community Health Policy_2008	English	2008-01-01		RwandaRepublic of Rwanda National Community Health Policy_2008	Others	Others	No																		Government: Ministry of Health																https://docs.google.com/forms/d/e/1FAIpQLSfdpHt6NV7obgVXcGdwbP9DiPWYoFQaDPKUBFEzb6tKKL6Uvg/viewform?edit2=2_ABaOnucAsgbx5RKu77Dajw9w6Q7f1IISmshw3XVgxedpLkLniVQxRxESQN3PglvUuw61P5U
2022-01-16 16:52:33	Rwanda	Obesity-MOH Clinical Practice Guidelines_main	English	2016-01-01		RwandaObesity-MOH Clinical Practice Guidelines_main	Others	Others	No																		Government: Ministry of Health, Professional Health Association for Microbiologists/ Medical doctors/ Laboratory staff, Academic institutions, Implementing partners, Funding Agencies																https://docs.google.com/forms/d/e/1FAIpQLSfdpHt6NV7obgVXcGdwbP9DiPWYoFQaDPKUBFEzb6tKKL6Uvg/viewform?edit2=2_ABaOnucXfrt6W_gHEdY6WrCZJW7kEpSlCdMr4q3AdKoU61sxZW-bTHOEtAFebrwr7AFPcNA
2021-11-22 11:13:38	Rwanda	RWANDA MALARIA STRATEGIC PLAN	English	2020-01-01	2024-12-31	RwandaRWANDA MALARIA STRATEGIC PLAN	National malaria strategy (or policy)	National malaria strategy (or policy)	Yes	No	Yes	Malaria				RDT, Microscopy		No			No	Yes	Yes	Yes	No	Yes	Government: Ministry of Health, Implementing partners, Funding Agencies, Others:___________________________________																https://docs.google.com/forms/d/e/1FAIpQLSfdpHt6NV7obgVXcGdwbP9DiPWYoFQaDPKUBFEzb6tKKL6Uvg/viewform?edit2=2_ABaOnudtCS5IvQqRHEUx2kvLl7utHMuuCvqI2UWTAQRpHQxwDhtn0o4WpYCIJuq2qMSVx9M
2021-11-22 11:33:44	Rwanda	Rwanda Strategic Plan for HIV Extended to 2020	English	2013-01-01	2020-12-31	RwandaRwanda Strategic Plan for HIV Extended to 2020	National HIV strategy (or policy)	National HIV strategy (or policy)	Yes	No	Yes	HIV	Rapid Antibody test, ELISA, Molecular –VL/EID, Resistance testing					No		Options for using at community level	No	Yes	Yes	Yes	No	Yes	Government: Ministry of Health, Implementing partners, Funding Agencies, Others:___________________________________																https://docs.google.com/forms/d/e/1FAIpQLSfdpHt6NV7obgVXcGdwbP9DiPWYoFQaDPKUBFEzb6tKKL6Uvg/viewform?edit2=2_ABaOnuft0FY6Q3SD0O6SSwiH_jLnjbph58htqb6VrIFLNUWkrBcE9GsqXXG0Pp6NervKIhk
2021-11-22 11:57:13	Rwanda	Rwanda; Harmonized LMIS System Design Review and SOP Curriculum Development; Technical Report	English	2013-01-01		RwandaRwanda; Harmonized LMIS System Design Review and SOP Curriculum Development; Technical Report	Others	Others	Yes			HIV, TB, Malaria						No		specification on consumable and commodities	No	No	No	No		No	Government: Ministry of Health, Implementing partners, Funding Agencies																https://docs.google.com/forms/d/e/1FAIpQLSfdpHt6NV7obgVXcGdwbP9DiPWYoFQaDPKUBFEzb6tKKL6Uvg/viewform?edit2=2_ABaOnucVCNO5n6NLqnQRBPDgBSaSJ1Fr44MR9vLe-_ZGEccxRSeQPTEDwAEhnDl4_q6WPUk
2022-01-16 16:54:25	Rwanda	Strategic NCDs framework and targets settings in Rwanda	English	2015-01-01		RwandaStrategic NCDs framework and targets settings in Rwanda	Other NCDs	Other NCDs	No																		Government: Ministry of Health, Professional Health Association for Microbiologists/ Medical doctors/ Laboratory staff, Funding Agencies																https://docs.google.com/forms/d/e/1FAIpQLSfdpHt6NV7obgVXcGdwbP9DiPWYoFQaDPKUBFEzb6tKKL6Uvg/viewform?edit2=2_ABaOnue4QZpWiQLbwub0FV8y90yJw3JJYko7gA6PVOCAX0zjFOKSqKlLZqTaYB2HTEiJSTM
2021-11-22 13:02:09	Rwanda	Tuberculosis National Strategic Plan	English	2013-01-01	2018-12-31	RwandaTuberculosis National Strategic Plan	National TB strategy (or policy)	National TB strategy (or policy)	Yes	No	No	TB		Microscopy, Tuberculin test, Genexpert, DST				No		specification of instruments and equipment, specification on consumable and commodities, Opportunity for supply chain (supply chain considerations)	No	Yes	Yes	Yes	No	Yes	Government: Ministry of Health, Implementing partners, Funding Agencies																https://docs.google.com/forms/d/e/1FAIpQLSfdpHt6NV7obgVXcGdwbP9DiPWYoFQaDPKUBFEzb6tKKL6Uvg/viewform?edit2=2_ABaOnucNrtjGEgwbhohYsNCwEU5mhs6Ga4scrIfcwhGuHnE-D02w-9rPKBQzgNIHOMLNpdk
2022-01-16 16:57:24	Sierra Leone	Sierra Leone Malaria Control Strategic Plan	English	2016-01-01	2020-12-31	Sierra LeoneSierra Leone Malaria Control Strategic Plan	National malaria strategy (or policy)	National malaria strategy (or policy)	No																		Government: Ministry of Health, Professional Health Association for Microbiologists/ Medical doctors/ Laboratory staff, Implementing partners, Funding Agencies																https://docs.google.com/forms/d/e/1FAIpQLSfdpHt6NV7obgVXcGdwbP9DiPWYoFQaDPKUBFEzb6tKKL6Uvg/viewform?edit2=2_ABaOnueCh2_QfpgjSabbZA6juQcWPkb7Fjt-z6nvGfbyuIOmkb2Ki0j0OPYNP6qfC95sAqw
2021-11-04 10:44:43	Sierra Leone	National Leprosy and Tuberculosis- Strategic Plan	English	2016-01-01	2020-12-31	Sierra LeoneNational Leprosy and Tuberculosis- Strategic Plan	National TB strategy (or policy)	National TB strategy (or policy)	Yes	No	No	TB		Microscopy, Genexpert, DST				No		specification on HR skills/cadre	No	No	No	No		No	Government: Ministry of Health, Others:___________________________________																https://docs.google.com/forms/d/e/1FAIpQLSfdpHt6NV7obgVXcGdwbP9DiPWYoFQaDPKUBFEzb6tKKL6Uvg/viewform?edit2=2_ABaOnufIUN2FWSkLEXNJ8eK6AnXQFYTJr4JwcZvNW9DxOotjU3N88xUMj4meyWZYaZw93aU
2022-01-16 16:59:39	Sierra Leone	Reproductive, Maternal, Newborn, Child and Adolescent Health Strategy	English	2017-01-01	2021-12-31	Sierra LeoneReproductive, Maternal, Newborn, Child and Adolescent Health Strategy	Maternal and newborn Health strategy (or policy)	Maternal and newborn Health strategy (or policy)	No																		Government: Ministry of Health, Professional Health Association for Microbiologists/ Medical doctors/ Laboratory staff, Implementing partners, Funding Agencies																https://docs.google.com/forms/d/e/1FAIpQLSfdpHt6NV7obgVXcGdwbP9DiPWYoFQaDPKUBFEzb6tKKL6Uvg/viewform?edit2=2_ABaOnuerU0bqj2KLioW-VkHALeo54tT47gWb4M-as059v5Mi9AFGu_5EnsrOSXRKwMv65nk
2022-01-16 17:02:54	Sierra Leone	Sierra Leone Non-Communicable Disease & Injuries Poverty Commission: Findings & Recommendation	English	2018-01-01	2022-12-31	Sierra LeoneSierra Leone Non-Communicable Disease & Injuries Poverty Commission: Findings & Recommendation	Other NCDs	Other NCDs	No																		Government: Ministry of Health, Implementing partners, Funding Agencies																https://docs.google.com/forms/d/e/1FAIpQLSfdpHt6NV7obgVXcGdwbP9DiPWYoFQaDPKUBFEzb6tKKL6Uvg/viewform?edit2=2_ABaOnucLEEqpt_1vfDgeDAY2QnZlNGl6hWf59r5JrT9VTYVkj28d8kjFhlcwg4HvXsp3mo8
2021-11-16 01:01:36	Sierra Leone	Basic Package of Essential Health Services	English	2010-01-01	2010-12-31	Sierra LeoneBasic Package of Essential Health Services	National Health (Laboratory) Policy or Plan	National Health Policy	Yes	No	Yes	HIV, Maternal health related tests, Malaria, Others	Rapid Antibody test		Syphilis	Microscopy	See Section #8: Diagnostic Testing on page 54 for full list	No		Options for using at community level	No	No	No	No		No	Government: Ministry of Health	Document dated 2010; see other submissions for possible updated version															https://docs.google.com/forms/d/e/1FAIpQLSfdpHt6NV7obgVXcGdwbP9DiPWYoFQaDPKUBFEzb6tKKL6Uvg/viewform?edit2=2_ABaOnueLkxsnZIKc2rIrLf_LI8qUQWXvdr4ZX_eeR2ws3ulel0r4hvNbba3OZK6Qcl5ThmU
2022-01-16 17:04:25	Sierra Leone	National Strategic Plan on HIV/AIDS	English	2016-01-01	2020-12-31	Sierra LeoneNational Strategic Plan on HIV/AIDS	National HIV strategy (or policy)	National HIV strategy (or policy)	No																		Government: Ministry of Health, Professional Health Association for Microbiologists/ Medical doctors/ Laboratory staff, Implementing partners, Funding Agencies																https://docs.google.com/forms/d/e/1FAIpQLSfdpHt6NV7obgVXcGdwbP9DiPWYoFQaDPKUBFEzb6tKKL6Uvg/viewform?edit2=2_ABaOnuef1smODdOEUZAQI1BP9NE33O6SqIO5oLYpsIQbqEtFkQUToITUUjGf1Zhh_YKGoHs
2022-01-16 17:06:44	Somalia	Health Sector Strategic Plan	English	2017-01-01	2021-12-31	SomaliaHealth Sector Strategic Plan	National Health (Laboratory) Policy or Plan	National Health Plan	No																		Government: Ministry of Health, Professional Health Association for Microbiologists/ Medical doctors/ Laboratory staff, Implementing partners, Funding Agencies																https://docs.google.com/forms/d/e/1FAIpQLSfdpHt6NV7obgVXcGdwbP9DiPWYoFQaDPKUBFEzb6tKKL6Uvg/viewform?edit2=2_ABaOnudm7tjj2TaVAAkp5KaGT5ANUZyHqPoPwc5mHGGSYTt7iuUgmuzXb-QN_kONZXQV0O0
2021-11-18 14:50:07	Somalia	rmncah-strategy-2020-2024	English	2020-01-01	2024-12-31	Somaliarmncah-strategy-2020-2024	Maternal and newborn Health strategy (or policy)	Maternal and newborn Health strategy (or policy)	Yes	No		HIV, Maternal health related tests, Malaria						No			No	Yes	No	Yes	No	No	Government: Ministry of Health, Professional Health Association for Microbiologists/ Medical doctors/ Laboratory staff, Funding Agencies																https://docs.google.com/forms/d/e/1FAIpQLSfdpHt6NV7obgVXcGdwbP9DiPWYoFQaDPKUBFEzb6tKKL6Uvg/viewform?edit2=2_ABaOnucmBIuEcnpu9MtimHSx2IZeP36Xy5jXW_KeAtQpb304SI2C2Ke8sAfhzvim0-3nOMU
2021-11-18 15:32:55	Somalia	somalia_national_strategic_plan_for_malaria_2011-2015_final_1	English	2011-01-01	2015-12-31	Somaliasomalia_national_strategic_plan_for_malaria_2011-2015_final_1	National malaria strategy (or policy)	National malaria strategy (or policy)	Yes	Yes	Yes	Malaria				RDT, Microscopy		Yes	test performance and qualification status	specification on HR skills/cadre, Options for using at community level	No	No	No	Yes	No	No	Government: Ministry of Health, Funding Agencies																https://docs.google.com/forms/d/e/1FAIpQLSfdpHt6NV7obgVXcGdwbP9DiPWYoFQaDPKUBFEzb6tKKL6Uvg/viewform?edit2=2_ABaOnudF30l8Go84qAVxqloNoDhHNh_bi0U-2iw7L01DIxGh0xHD1dmyAQ8Xk5Anmp5XlzY
2021-11-18 16:40:10	Somalia	Strategic Framework for the Somali for HIV	English	2009-01-01	2013-12-31	SomaliaStrategic Framework for the Somali for HIV	National HIV strategy (or policy)	National HIV strategy (or policy)	Yes	No	No	HIV, TB						No			No	Yes	No	No		No	Government: Ministry of Health, Funding Agencies																https://docs.google.com/forms/d/e/1FAIpQLSfdpHt6NV7obgVXcGdwbP9DiPWYoFQaDPKUBFEzb6tKKL6Uvg/viewform?edit2=2_ABaOnucpQaEcy7e9oa46D86hvNmux59DnnQF977D4W0k4o07cL9YAdNAtYBIRYylImOiOMU
2022-09-02 12:42:50	South Africa	NATIONAL HEALTH STRATEGIC PLAN	English	2021-01-01	2025-12-31	South AfricaNATIONAL HEALTH STRATEGIC PLAN	National Health (Laboratory) Policy or Plan	National Health Plan	No																		Government: Ministry of Health, Professional Health Association for Microbiologists/ Medical doctors/ Laboratory staff																https://docs.google.com/forms/d/e/1FAIpQLSfdpHt6NV7obgVXcGdwbP9DiPWYoFQaDPKUBFEzb6tKKL6Uvg/viewform?edit2=2_ABaOnueMySCbSs3lzc6Qur26w0shYmHpoxSv-mEXgmViT1U0pjv8pleqNeVjMJA166Cd26I
2022-01-18 12:33:01	South Africa	National Health Laboratory Services Strategic Plan	English	2020-01-01	2025-12-31	South AfricaNational Health Laboratory Services Strategic Plan	National Health (Laboratory) Policy or Plan	Laboratory Plan	Yes	No	No	HIV, TB, Maternal health related tests, Malaria, Cancer, Others	Rapid Antibody test, ELISA, Molecular –VL/EID, Resistance testing	Microscopy, Tuberculin test, TB LAM, Genexpert, DST	Syphilis	RDT, Microscopy		No		specification of instruments and equipment, specification on HR skills/cadre, Options for test integration	No	Yes	No	No		No	Government: Ministry of Health																https://docs.google.com/forms/d/e/1FAIpQLSfdpHt6NV7obgVXcGdwbP9DiPWYoFQaDPKUBFEzb6tKKL6Uvg/viewform?edit2=2_ABaOnufkw3poCiSSx5qjb51EQ3AOgDWcwi-AN9_8FISpniiyO1FywX0hEUmzpv35M7mP1tY
2021-11-08 16:30:51	South Africa	National Cancer Strategic Framework	English	2017-01-01	2022-12-31	South AfricaNational Cancer Strategic Framework	Other NCDs	Other NCDs	Yes	No	No	Cancer						No			No	No	No	No		No	Government: Ministry of Health, Research groups, Academic institutions, Implementing partners, Funding Agencies																https://docs.google.com/forms/d/e/1FAIpQLSfdpHt6NV7obgVXcGdwbP9DiPWYoFQaDPKUBFEzb6tKKL6Uvg/viewform?edit2=2_ABaOnuffyVK84tk8JOxQBzKgdEJp0u32KZS3pkMXMw6FxYqr3vl3DW5HW7ojqZIkSSbEX3E
2021-11-08 20:03:41	South Africa	South Africa National Strategic Plan for HIV, TB and STI	English	2017-01-01	2022-12-31	South AfricaSouth Africa National Strategic Plan for HIV, TB and STI	National HIV strategy (or policy)	National HIV strategy (or policy)	Yes	No	No	HIV, TB, Others						No			No	No	No	Yes	No	No	Government: Ministry of Health, Public sector laboratory services (managers, Directors, In charges of Public Sector Labs), Private non-profit sector laboratory services (e.g. NGOs, Faith Based), Private sector laboratory services, Academic institutions, Implementing partners, Funding Agencies																https://docs.google.com/forms/d/e/1FAIpQLSfdpHt6NV7obgVXcGdwbP9DiPWYoFQaDPKUBFEzb6tKKL6Uvg/viewform?edit2=2_ABaOnud3XUjjUCB3dhMCxeHN8in7kC5glRJJ4BCa7D33o66NxzYiTYqkFt-PFNr808ck7pk
2021-11-08 20:33:38	South Africa	Multi Drug Resistant Tuberculosis A POLICY FRAMEWORK ON DECENTRALISED AND DEINSTITUTIONALISED MANAGEMENT FOR SOUTH AFRICA	English	2019-05-01		South AfricaMulti Drug Resistant Tuberculosis A POLICY FRAMEWORK ON DECENTRALISED AND DEINSTITUTIONALISED MANAGEMENT FOR SOUTH AFRICA	National TB strategy (or policy)	National TB strategy (or policy)	Yes	No	No	TB		Microscopy, Genexpert, DST				No			No	No	Yes	Yes	No	No	Government: Ministry of Health																https://docs.google.com/forms/d/e/1FAIpQLSfdpHt6NV7obgVXcGdwbP9DiPWYoFQaDPKUBFEzb6tKKL6Uvg/viewform?edit2=2_ABaOnuct0aVWN1WE9CHWPtYQslMXHHYH2mid6gmgBVnt2zut1MnJQgWspTVODYT2gDch07A
2022-01-16 17:18:14	South Africa	MALARIA ELIMINATION STRATEGIC PLAN FOR SOUTH AFRICA	English	2019-01-01	2023-12-31	South AfricaMALARIA ELIMINATION STRATEGIC PLAN FOR SOUTH AFRICA	National malaria strategy (or policy)	National malaria strategy (or policy)	No																		Government: Ministry of Health, Professional Health Association for Microbiologists/ Medical doctors/ Laboratory staff, Implementing partners, Funding Agencies																https://docs.google.com/forms/d/e/1FAIpQLSfdpHt6NV7obgVXcGdwbP9DiPWYoFQaDPKUBFEzb6tKKL6Uvg/viewform?edit2=2_ABaOnuckv-zeu9pmhXyP8ae7a_dDMBhBeDklo4hTXc5o-mHszoCicgapsfpQAJyEPlX-FRE
2021-11-21 22:34:21	South Sudan	GUIDELINE FOR TUBERCULOSIS & TB/HIV PREVENTION, CARE AND CONTROL	English		2016-01-01	South SudanGUIDELINE FOR TUBERCULOSIS & TB/HIV PREVENTION, CARE AND CONTROL	National TB strategy (or policy)	National TB strategy (or policy)	Yes	No	No	TB		Microscopy, Tuberculin test, Genexpert, DST				No			No	Yes	Yes	No		No	Government: Ministry of Health, Implementing partners, Funding Agencies																https://docs.google.com/forms/d/e/1FAIpQLSfdpHt6NV7obgVXcGdwbP9DiPWYoFQaDPKUBFEzb6tKKL6Uvg/viewform?edit2=2_ABaOnufIloWm16JdFjx4aGonISNN__2Kac2db4tcrOOmrSh2kXV-oFg8oBPSnUP46aI42wo
2022-09-02 12:43:47	South Sudan	National Health Policy	English	2016-05-01	2026-12-31	South SudanNational Health Policy	National Health (Laboratory) Policy or Plan	National Health Policy	No																		Government: Ministry of Health, Implementing partners, Funding Agencies																https://docs.google.com/forms/d/e/1FAIpQLSfdpHt6NV7obgVXcGdwbP9DiPWYoFQaDPKUBFEzb6tKKL6Uvg/viewform?edit2=2_ABaOnucCEyHtk0rkH_vB-bfXHdw4BnEfAWdUnW6dmkAiCRizMELAyTUTzQrbbGcIjxPJH6c
2021-11-23 08:12:59	South Sudan	National Reproductive Health Strategic Plan	English	2013-02-01	2016-12-31	South SudanNational Reproductive Health Strategic Plan	Maternal and newborn Health strategy (or policy)	Maternal and newborn Health strategy (or policy)	Yes	No	No	HIV, TB, Maternal health related tests, Malaria						No		specification on HR skills/cadre	No	No	No	Yes	No	No	Government: Ministry of Health, Implementing partners, Funding Agencies																https://docs.google.com/forms/d/e/1FAIpQLSfdpHt6NV7obgVXcGdwbP9DiPWYoFQaDPKUBFEzb6tKKL6Uvg/viewform?edit2=2_ABaOnudYJZy7-P0Ne4ZCarFeR9z3bagz-garFk00qX9rWt3WVWYniBF-2PJ0xwf5NTmnrH0
2022-09-02 12:44:47	South Sudan	South Sudan Social and Behavioural Strategy for HIV and AIDS Prevention, Care and Treatment	English	2018-01-01	2020-12-31	South SudanSouth Sudan Social and Behavioural Strategy for HIV and AIDS Prevention, Care and Treatment	National HIV strategy (or policy)	National HIV strategy (or policy)	No																		Government: Ministry of Health, Professional Health Association for Microbiologists/ Medical doctors/ Laboratory staff, Implementing partners, Funding Agencies																https://docs.google.com/forms/d/e/1FAIpQLSfdpHt6NV7obgVXcGdwbP9DiPWYoFQaDPKUBFEzb6tKKL6Uvg/viewform?edit2=2_ABaOnucatsnmygoWhNHpmZ8FqOepFmkkFgAyaDOmW0IFFZZqqLxUZZjoN9vtwd_zHdU5Eu0
2022-09-02 12:46:52	Tanzania	The National Health Policy	English	2017-10-24		TanzaniaThe National Health Policy	National Health (Laboratory) Policy or Plan	National Health Policy	No																		Government: Ministry of Health																https://docs.google.com/forms/d/e/1FAIpQLSfdpHt6NV7obgVXcGdwbP9DiPWYoFQaDPKUBFEzb6tKKL6Uvg/viewform?edit2=2_ABaOnud15i7NIkDpqD3xZcmbGxVdFCA-JoQ5e1VdKb-vtttYlXh7YsgwF9isOPgEld2Of6Y
2022-09-02 12:48:12	Tanzania	Health Sector Strategic Plan	English	2015-07-01	2020-06-30	TanzaniaHealth Sector Strategic Plan	National Health (Laboratory) Policy or Plan	National Health Plan	No																		Government: Ministry of Health																https://docs.google.com/forms/d/e/1FAIpQLSfdpHt6NV7obgVXcGdwbP9DiPWYoFQaDPKUBFEzb6tKKL6Uvg/viewform?edit2=2_ABaOnueQZuf9lZXyaRRXm_09otL5PkGMKfwStJcW1cSJ-OhIAh2IayhlUbY6MvWp3IJUfRE
2021-11-24 21:46:01	Tanzania	HEALTH SECTOR HIV AND AIDS STRATEGIC PLAN	English	2017-01-01	2022-12-31	TanzaniaHEALTH SECTOR HIV AND AIDS STRATEGIC PLAN	National HIV strategy (or policy)	National HIV strategy (or policy)	Yes	No	Yes	HIV						No			No	Yes	No	Yes	No	No	Government: Ministry of Health, Implementing partners, Funding Agencies																https://docs.google.com/forms/d/e/1FAIpQLSfdpHt6NV7obgVXcGdwbP9DiPWYoFQaDPKUBFEzb6tKKL6Uvg/viewform?edit2=2_ABaOnuccxEoKhm2bSS0OFSRrRhwUWNd58nJ5TZKXGgM-fTAI_3RQr24V_Bkhk_iXjjslHUc
2021-11-25 21:04:26	Tanzania	National Malaria Strategic Plan	English	2014-01-01	2020-12-31	TanzaniaNational Malaria Strategic Plan	National malaria strategy (or policy)	National malaria strategy (or policy)	Yes	No	Yes	Malaria						No		specification on HR skills/cadre	No	Yes	No	Yes	No	No	Government: Ministry of Health, Private sector laboratory services, Implementing partners, Funding Agencies																https://docs.google.com/forms/d/e/1FAIpQLSfdpHt6NV7obgVXcGdwbP9DiPWYoFQaDPKUBFEzb6tKKL6Uvg/viewform?edit2=2_ABaOnudHCjsovakcsih8rl2-G1dNrPX6zUiA2JJmoMNKlMJ9aWaTpyKirnQl-skoMOVYUSk
2021-11-15 20:10:53	Uganda	Standard Test Menu, Techniques and List of Supplies for Health Laboratories in Uganda	English	2017-01-01	2020-12-31	UgandaStandard Test Menu, Techniques and List of Supplies for Health Laboratories in Uganda	National testing, standardization or harmonization of testing or test menu	National testing, standardization or harmonization of testing or test menu	Yes	Yes	Yes	HIV, TB, Maternal health related tests, Malaria, Cancer, Cholera, Others	Rapid Antibody test, ELISA, Molecular –VL/EID	Microscopy, Tuberculin test, TB LAM, Genexpert, DST	Syphilis, Haemoglobin estimation, urinalysis	RDT, Microscopy		No		specification of instruments and equipment, specification on consumable and commodities, Options for using at community level, Opportunity for supply chain (supply chain considerations)	No	No	No	No		No	Government: Ministry of Health, Public sector laboratory services (managers, Directors, In charges of Public Sector Labs), Implementing partners, Funding Agencies																https://docs.google.com/forms/d/e/1FAIpQLSfdpHt6NV7obgVXcGdwbP9DiPWYoFQaDPKUBFEzb6tKKL6Uvg/viewform?edit2=2_ABaOnueJX1qveZ2NN7uK_ERPYcMGigFeNFpw0N-qrOzQ5oXVP7O0WN6ibPOM3nRqSI94L4g
2022-01-16 21:42:47	Uganda	UAC (2015) National HIV and AIDS Strategic Plan	English	2016-01-01	2020-12-31	UgandaUAC (2015) National HIV and AIDS Strategic Plan	National HIV strategy (or policy)	National HIV strategy (or policy)	No																		Government: Ministry of Health, Professional Health Association for Microbiologists/ Medical doctors/ Laboratory staff, Implementing partners, Funding Agencies																https://docs.google.com/forms/d/e/1FAIpQLSfdpHt6NV7obgVXcGdwbP9DiPWYoFQaDPKUBFEzb6tKKL6Uvg/viewform?edit2=2_ABaOnuceRFEJviHE0m5pQZIUcomqKxlyMgDMCdkKdAg5TYMLGxxm1t_ZpZn_sv75xJZmDlI
2022-01-16 21:46:20	Uganda	Uganda National Health Laboratory Services Policy	English	2009-01-01		UgandaUganda National Health Laboratory Services Policy	National Health (Laboratory) Policy or Plan	Laboratory Policy	No																		Government: Ministry of Health, Public sector laboratory services (managers, Directors, In charges of Public Sector Labs), Private sector laboratory services, Professional Health Association for Microbiologists/ Medical doctors/ Laboratory staff, Academic institutions, Implementing partners, Funding Agencies																https://docs.google.com/forms/d/e/1FAIpQLSfdpHt6NV7obgVXcGdwbP9DiPWYoFQaDPKUBFEzb6tKKL6Uvg/viewform?edit2=2_ABaOnufJzNXKk3KbzWKXcjc-ltYpUIXxGftFKNVOgcahxuDkPAm_S2nLI_LU9ZnRU-qAlF8
2021-11-15 21:18:37	Uganda	NATIONAL STRATEGIC PLAN FOR TUBERCULOSIS AND LEPROSY CONTROL	English	2021-01-01	2025-12-31	UgandaNATIONAL STRATEGIC PLAN FOR TUBERCULOSIS AND LEPROSY CONTROL	National TB strategy (or policy)	National TB strategy (or policy)	Yes	No	No	TB		Microscopy, TB LAM, Genexpert, DST				No		Opportunity for supply chain (supply chain considerations)	No	Yes	No	Yes	No	No	Government: Ministry of Health, Public sector laboratory services (managers, Directors, In charges of Public Sector Labs), Private non-profit sector laboratory services (e.g. NGOs, Faith Based), Professional Health Association for Microbiologists/ Medical doctors/ Laboratory staff, Academic institutions, Funding Agencies																https://docs.google.com/forms/d/e/1FAIpQLSfdpHt6NV7obgVXcGdwbP9DiPWYoFQaDPKUBFEzb6tKKL6Uvg/viewform?edit2=2_ABaOnufVippP1s5GvOnZoCnkdiLIp0roQXekUTG5ODKN4cw8O5gtCn-_LcvcXUtXLAbo7wM
2022-01-16 21:51:03	Zambia	Zambia National Health Strategic Plan 2017-2021	English	2017-01-01	2021-12-31	ZambiaZambia National Health Strategic Plan 2017-2021	National Health (Laboratory) Policy or Plan	National Health Plan	No																		Government: Ministry of Health, Academic institutions, Implementing partners, Funding Agencies																https://docs.google.com/forms/d/e/1FAIpQLSfdpHt6NV7obgVXcGdwbP9DiPWYoFQaDPKUBFEzb6tKKL6Uvg/viewform?edit2=2_ABaOnuc89VdtDjin2alvunGnYJW1uuKzBTL2oeyLTj-xVObPMgz1Qe6lQOtojIK9JN4HUSM
2022-01-16 21:54:23	Zambia	National Malaria Elimination Strategic Plan 2017-2021	English	2017-01-01	2021-12-31	ZambiaNational Malaria Elimination Strategic Plan 2017-2021	National malaria strategy (or policy)	National malaria strategy (or policy)	No																		Government: Ministry of Health, Professional Health Association for Microbiologists/ Medical doctors/ Laboratory staff, Academic institutions, Implementing partners, Funding Agencies																https://docs.google.com/forms/d/e/1FAIpQLSfdpHt6NV7obgVXcGdwbP9DiPWYoFQaDPKUBFEzb6tKKL6Uvg/viewform?edit2=2_ABaOnuehczATAEr69gjvrlqgnwXquD2F6IRHn0e5DU6901k02zFIy7ayhypNXk_gDwynob0
2022-01-16 21:56:01	Zambia	Reproductive, Maternal, Newborn, Child and Adolescent Health and Nutrition Communication and Advocacy Strategy 2018-2021	English	2018-01-01	2021-12-31	ZambiaReproductive, Maternal, Newborn, Child and Adolescent Health and Nutrition Communication and Advocacy Strategy 2018-2021	Maternal and newborn Health strategy (or policy)	Maternal and newborn Health strategy (or policy)	No																		Government: Ministry of Health, Funding Agencies, Others:___________________________________																https://docs.google.com/forms/d/e/1FAIpQLSfdpHt6NV7obgVXcGdwbP9DiPWYoFQaDPKUBFEzb6tKKL6Uvg/viewform?edit2=2_ABaOnudbU1rDvvBkOROPeKAK5XSmdL9f6vMJpKult5XxR3PjmF91HtE1ybm3d4ypxwSsuSo
2022-01-16 21:57:51	Zambia	Zambia Tuberculosis Program: Stop TB Strategic Plan Implementation Update 2008-2012	English	2008-01-01	2012-12-31	ZambiaZambia Tuberculosis Program: Stop TB Strategic Plan Implementation Update 2008-2012	National TB strategy (or policy)	National TB strategy (or policy)	No																		Government: Ministry of Health																https://docs.google.com/forms/d/e/1FAIpQLSfdpHt6NV7obgVXcGdwbP9DiPWYoFQaDPKUBFEzb6tKKL6Uvg/viewform?edit2=2_ABaOnudU5B9pPgy6_l527GncZgnYyvFBuuXM3wjHRuPn6DTxnvKJNyFLgYBUnPGzpZO_LCk
2022-01-16 21:59:21	Zambia	Zambian Strategic Plan 2013-2016 Non-Communicable Diseases and their Risk Factors	English	2013-01-01	2016-12-31	ZambiaZambian Strategic Plan 2013-2016 Non-Communicable Diseases and their Risk Factors	Other NCDs	Other NCDs	No																		Government: Ministry of Health, Professional Health Association for Microbiologists/ Medical doctors/ Laboratory staff, Disease surveillance and epidemiology, Implementing partners, Funding Agencies																https://docs.google.com/forms/d/e/1FAIpQLSfdpHt6NV7obgVXcGdwbP9DiPWYoFQaDPKUBFEzb6tKKL6Uvg/viewform?edit2=2_ABaOnueW4J8P9SFPRmIYs73PnaJDnDq_ENlG5isUqbYkiwW35sXc9rbPYhDS8-hsIL2R2Ig
2021-11-10 06:15:25	Zambia	National Biomedical Laboratory Strategic Plan 2018-2022	English	2018-01-01	2022-12-31	ZambiaNational Biomedical Laboratory Strategic Plan 2018-2022	National Health (Laboratory) Policy or Plan	Laboratory Plan	Yes		No	Others					Specific testing is NOT identified. See page 24 of document for rationale.	No		Options for using at community level	No	No	No	No		Yes	Government: Ministry of Health	Unable to detect specifics regarding lab testing capabilities.															https://docs.google.com/forms/d/e/1FAIpQLSfdpHt6NV7obgVXcGdwbP9DiPWYoFQaDPKUBFEzb6tKKL6Uvg/viewform?edit2=2_ABaOnudorA4j6oB-9BnODoM6TVjzl9Z3COPq6_1YV4LmlFvkTVxU6C1koiJrVpvLR2FIGo8
2021-11-10 06:40:09	Zambia	National HIV/AIDS Strategic Framework 2017-2021	English	2017-01-01	2021-12-31	ZambiaNational HIV/AIDS Strategic Framework 2017-2021	National HIV strategy (or policy)	National HIV strategy (or policy)	Yes	No	No	HIV						No			No	No	No	No		No	Government: Ministry of Health, Disease surveillance and epidemiology	Didn't find any specifics to the testing for HIV/AIDs. See page 37 regarding testing.															https://docs.google.com/forms/d/e/1FAIpQLSfdpHt6NV7obgVXcGdwbP9DiPWYoFQaDPKUBFEzb6tKKL6Uvg/viewform?edit2=2_ABaOnud-OxMTWpG7xZ_HPCfdqMx15PvmibTXk8HpWHPMAGUj1TQ0eyiirhgIvwshW2CLg9Y
2021-11-22 02:31:27	Zambia	The National Tuberculosis and Leprosy Control Program	English	2017-01-01	2017-12-31	ZambiaThe National Tuberculosis and Leprosy Control Program	National TB strategy (or policy)	National TB strategy (or policy)	Yes	Yes	Yes	TB, Others		Microscopy, Tuberculin test, TB LAM, Genexpert, DST			see page 12 and forward	Yes	local burden/prevalence of disease for HIV/TB or Malaria, the list of essential medicine, the list of disease prioritized for surveillance, test performance and qualification status	specification of instruments and equipment, Options for using at community level	Yes	Yes	Yes	Yes	Yes	No	Government: Ministry of Health, Disease surveillance and epidemiology, Funding Agencies																https://docs.google.com/forms/d/e/1FAIpQLSfdpHt6NV7obgVXcGdwbP9DiPWYoFQaDPKUBFEzb6tKKL6Uvg/viewform?edit2=2_ABaOnufyd54nXqCnb784RHMPHxAvzHEhj1OIf5wmz3rO7f1BbtfLhwugoT3LDd_DUNw2LP4
2021-11-16 13:38:38	Zimbabwe	Laboratory Harmonization and Standardization in Zimbabwe	English		2015-03-01	ZimbabweLaboratory Harmonization and Standardization in Zimbabwe	National testing, standardization or harmonization of testing or test menu	National testing, standardization or harmonization of testing or test menu	Yes	Yes	No	HIV, TB, Maternal health related tests, Malaria, Cancer, Cholera, Others	Rapid Antibody test, ELISA, Molecular –VL/EID, Resistance testing	Microscopy, Tuberculin test, Genexpert, DST	Syphilis, Haemoglobin estimation, urinalysis	RDT, Microscopy		Yes	local burden of prevalence of other diseases. If so list	specification of instruments and equipment, specification on HR skills/cadre, Opportunity for supply chain (supply chain considerations)	No	Yes	No	No		No	Government: Ministry of Health, Public sector laboratory services (managers, Directors, In charges of Public Sector Labs), Professional Health Association for Microbiologists/ Medical doctors/ Laboratory staff, Implementing partners, Funding Agencies																https://docs.google.com/forms/d/e/1FAIpQLSfdpHt6NV7obgVXcGdwbP9DiPWYoFQaDPKUBFEzb6tKKL6Uvg/viewform?edit2=2_ABaOnue7oesagIJmKXydP5DT6Y1yQL0iitFpMzacYfgJbOWtUNh8nIN_FoDh0ns0preR45Y
2021-11-16 14:26:24	Zimbabwe	National Health Laboratory Strategic Plan	English	2017-01-01	2021-12-31	ZimbabweNational Health Laboratory Strategic Plan	National Health (Laboratory) Policy or Plan	Laboratory Plan	Yes	No	No	HIV, TB, Malaria	Rapid Antibody test	Microscopy		RDT, Microscopy		No		specification of instruments and equipment, specification on consumable and commodities, Opportunity for supply chain (supply chain considerations)			Yes	Yes	No	No	Government: Ministry of Health, Public sector laboratory services (managers, Directors, In charges of Public Sector Labs), Implementing partners, Funding Agencies																https://docs.google.com/forms/d/e/1FAIpQLSfdpHt6NV7obgVXcGdwbP9DiPWYoFQaDPKUBFEzb6tKKL6Uvg/viewform?edit2=2_ABaOnucsvhRgOM4S_2LzcCxWW9nyM5eC5MsP0IXkMYIWvKvDuUZy7ZQy-1Ky6busxqN8nRs
2021-11-16 19:18:24	Zimbabwe	National Tuberculosis Program –Strategic Plan	English	2017-01-01	2020-12-31	ZimbabweNational Tuberculosis Program –Strategic Plan	National TB strategy (or policy)	National TB strategy (or policy)	Yes	Yes	No	TB		Microscopy, Genexpert, DST				No		specification of instruments and equipment, specification on HR skills/cadre	No	Yes	Yes	No		No	Government: Ministry of Health, Public sector laboratory services (managers, Directors, In charges of Public Sector Labs), Implementing partners, Funding Agencies																https://docs.google.com/forms/d/e/1FAIpQLSfdpHt6NV7obgVXcGdwbP9DiPWYoFQaDPKUBFEzb6tKKL6Uvg/viewform?edit2=2_ABaOnufTjLd8gLH2iVIgmmS9n3inHGfviMGPKH4U3FqHG4_HZMn5J03NYAv7nH3nEo0-eFM
2021-11-16 19:48:14	Zimbabwe	Zimbabwe Health Sector HIV and STI Strategy	English	2021-01-01	2025-12-31	ZimbabweZimbabwe Health Sector HIV and STI Strategy	National HIV strategy (or policy)	National HIV strategy (or policy)	Yes	No	Yes	HIV, TB, Maternal health related tests		Microscopy, TB LAM, Genexpert	Syphilis			No		Options for using at community level	No	Yes	No	Yes	No	No	Government: Ministry of Health, Public sector laboratory services (managers, Directors, In charges of Public Sector Labs), Implementing partners, Funding Agencies																https://docs.google.com/forms/d/e/1FAIpQLSfdpHt6NV7obgVXcGdwbP9DiPWYoFQaDPKUBFEzb6tKKL6Uvg/viewform?edit2=2_ABaOnufoj2AXLF_EdS2iBsG9nRIhyrUeGwKlDIUUUQCDXXx4ah4gWxdOtuaziRu3zOxWAVA
2022-01-16 22:02:19	Zimbabwe	The Zimbabwe National Maternal and Neonatal Health Road Map	English	2007-01-01	2015-12-31	ZimbabweThe Zimbabwe National Maternal and Neonatal Health Road Map	Maternal and newborn Health strategy (or policy)	Maternal and newborn Health strategy (or policy)	No																		Government: Ministry of Health, Academic institutions, Implementing partners, Funding Agencies																https://docs.google.com/forms/d/e/1FAIpQLSfdpHt6NV7obgVXcGdwbP9DiPWYoFQaDPKUBFEzb6tKKL6Uvg/viewform?edit2=2_ABaOnufAAO7gYkkeXkBAgQrB4_A1eIJMPwuK2BQmb-GkoHUPXW61_DFcVaxZKYX_NNZCtbU
2021-11-16 20:37:54	Zimbabwe	NATIONAL MALARIA CONTROL PROGRAMME STRATEGY	English	2008-01-01	2013-12-31	ZimbabweNATIONAL MALARIA CONTROL PROGRAMME STRATEGY	National malaria strategy (or policy)	National malaria strategy (or policy)	Yes	No	Yes	Malaria				RDT, Microscopy		No		Options for using at community level	No	No	No	Yes	No	No	Government: Ministry of Health, Public sector laboratory services (managers, Directors, In charges of Public Sector Labs), Implementing partners, Funding Agencies																https://docs.google.com/forms/d/e/1FAIpQLSfdpHt6NV7obgVXcGdwbP9DiPWYoFQaDPKUBFEzb6tKKL6Uvg/viewform?edit2=2_ABaOnufiLsNFZ4Wrp5OlnzPbU9q-FKSBg70Z4aLb31XQ16GtAD0pKg221-bAyPnBXy1K_oE
2021-11-27 07:01:33	Gabon	NATIONAL STRATEGIC PLANFOR THE FIGHT AGAINST MALARIA	French	2018-01-01	2021-12-31	GabonNATIONAL STRATEGIC PLANFOR THE FIGHT AGAINST MALARIA	National malaria strategy (or policy)	National malaria strategy (or policy)	Yes	No	No					RDT, Microscopy		No			No	Yes		Yes	No	Yes	Government: Ministry of Health																https://docs.google.com/forms/d/e/1FAIpQLSfdpHt6NV7obgVXcGdwbP9DiPWYoFQaDPKUBFEzb6tKKL6Uvg/viewform?edit2=2_ABaOnuebgb2uiMwDoyrsVJWERXrfOaKZOIgh0zhuYz_fZqTEZHN3rLLerN3Xe2pigTQ3C2g
2022-01-18 11:48:15	Gabon	Health sector standards	French	2012-01-01	2012-12-31	GabonHealth sector standards	National testing, standardization or harmonization of testing or test menu	National testing, standardization or harmonization of testing or test menu	Yes	Yes	Yes	HIV, Maternal health related tests, Malaria	Rapid Antibody test, ELISA		urinalysis	Microscopy		No		specification on consumable and commodities	No	Yes	Yes	No			Government: Ministry of Health			Level 2								Level 2				Level 1	https://docs.google.com/forms/d/e/1FAIpQLSfdpHt6NV7obgVXcGdwbP9DiPWYoFQaDPKUBFEzb6tKKL6Uvg/viewform?edit2=2_ABaOnucQie4aMfdfwGg_4QawbxtXaPIT_MzBNI64vu_PuW9dJVY3mtbGYuyOWZRpaOrJdbk
2021-11-27 08:35:51	Guinea	PRESIDENT’S MALARIA INITIATIVEGUINEA	English	2018-01-01	2018-12-31	GuineaPRESIDENT’S MALARIA INITIATIVEGUINEA	National malaria strategy (or policy)	National malaria strategy (or policy)	Yes	No	No	Malaria				Microscopy		No			No		No	Yes	No	Yes	Government: Ministry of Health, Private non-profit sector laboratory services (e.g. NGOs, Faith Based)																https://docs.google.com/forms/d/e/1FAIpQLSfdpHt6NV7obgVXcGdwbP9DiPWYoFQaDPKUBFEzb6tKKL6Uvg/viewform?edit2=2_ABaOnueAn40gwS03YRQ4H5wyRbnD6eTd81F8eADAaPRSxFZlirJw4nWj2wtwF9mKXoz4BtU
2021-11-27 10:59:06	Guinea	National Committee ofStruggle against AIDS	English	2013-01-26	2017-12-26	GuineaNational Committee ofStruggle against AIDS	National HIV strategy (or policy)	National HIV strategy (or policy)	Yes	No	Yes	HIV	Rapid Antibody test					No			No	Yes	No	No		No	Government: Ministry of Health																https://docs.google.com/forms/d/e/1FAIpQLSfdpHt6NV7obgVXcGdwbP9DiPWYoFQaDPKUBFEzb6tKKL6Uvg/viewform?edit2=2_ABaOnueh6VR4zAhVWE1gALq2Mxuzse_feWqM2p84Jaf8Ncdi2ppL0BXPv4PhHhT7CK9vHoQ
2022-01-17 07:43:53	Guinea	NATIONAL STRATEGIC PLAN FOR THEMATERNAL HEALTH, NEWBORN,OF THE CHILD, OF THE ADOLESCENTAND YOUTH	French	2016-01-27	2020-12-27	GuineaNATIONAL STRATEGIC PLAN FOR THEMATERNAL HEALTH, NEWBORN,OF THE CHILD, OF THE ADOLESCENTAND YOUTH	Maternal and newborn Health strategy (or policy)	Maternal and newborn Health strategy (or policy)	No																		Government: Ministry of Health, Academic institutions, Implementing partners, Funding Agencies																https://docs.google.com/forms/d/e/1FAIpQLSfdpHt6NV7obgVXcGdwbP9DiPWYoFQaDPKUBFEzb6tKKL6Uvg/viewform?edit2=2_ABaOnueiNqPoVLFSYFYW37oTin2I-1m61JT7cccEypUmAUmEDXEZHL9Cn-R3wKXmoe02K7s
2021-11-28 04:06:18	Benin	INTEGRATED STRATEGIC PLANFOR THE FIGHT AGAINST DISEASESNON TRANSMISSIBLE2014 - 2018	French	2014-01-01	2018-12-31	BeninINTEGRATED STRATEGIC PLANFOR THE FIGHT AGAINST DISEASESNON TRANSMISSIBLE2014 - 2018	Other NCDs	Other NCDs	Yes	No	No	Others					Mentioned vague labs and diagnostics for CHD, eye exams, DM,	No		specification on HR skills/cadre, Options for test integration	No	No	No	No		No	Government: Ministry of Health, Private non-profit sector laboratory services (e.g. NGOs, Faith Based), Funding Agencies																https://docs.google.com/forms/d/e/1FAIpQLSfdpHt6NV7obgVXcGdwbP9DiPWYoFQaDPKUBFEzb6tKKL6Uvg/viewform?edit2=2_ABaOnufrzqA3baPdLCjuPbnHD-cPhiZlVy7myQ1VqaoPzzrmcpCQW6MYqoDwK173MPCiclo
2021-11-28 04:38:24	Benin	INTEGRATED COMMUNICATION PLAN FOR THE SURVIVAL OF THE MOTHER, THE NEWBORN AND CHILDREN IN BENIN	French	2014-01-01	2018-12-31	BeninINTEGRATED COMMUNICATION PLAN FOR THE SURVIVAL OF THE MOTHER, THE NEWBORN AND CHILDREN IN BENIN	Maternal and newborn Health strategy (or policy)	Maternal and newborn Health strategy (or policy)	Yes	No	Yes	HIV, Maternal health related tests					referenced HIV testing in mothers and infants (doesnt say what type of test), anemia monitoring and urine tests (again not specific)	No		specification on HR skills/cadre, Options for using at community level	No	No	No	No		Yes	Government: Ministry of Health, Private non-profit sector laboratory services (e.g. NGOs, Faith Based), Others:___________________________________																https://docs.google.com/forms/d/e/1FAIpQLSfdpHt6NV7obgVXcGdwbP9DiPWYoFQaDPKUBFEzb6tKKL6Uvg/viewform?edit2=2_ABaOnueCovz_mNTKXvTD6g53u5pHMmwpnOEiEovIlXk2TJPUpLkfDMQ4nnpzblDxYKdLPrE
2021-11-28 06:01:41	Benin	Benin_PSN_TB	French	2015-01-01	2018-12-31	BeninBenin_PSN_TB	National TB strategy (or policy)	National TB strategy (or policy)	Yes	Yes	Yes	TB		Microscopy, Genexpert, DST			Xpert-MTB, RIF, PCR, culture and susceptibility	Yes	local burden/prevalence of disease for HIV/TB or Malaria, local burden of prevalence of other diseases. If so list, test performance and qualification status, Others	specification of instruments and equipment, specification on HR skills/cadre, Options for test integration, Options for using at community level, Opportunity for supply chain (supply chain considerations)	Yes	Yes	No	Yes	No	Yes	Government: Ministry of Health, Public sector laboratory services (managers, Directors, In charges of Public Sector Labs), Private non-profit sector laboratory services (e.g. NGOs, Faith Based), Professional Health Association for Microbiologists/ Medical doctors/ Laboratory staff, Research groups						Level 1	Level 1		Level 1							https://docs.google.com/forms/d/e/1FAIpQLSfdpHt6NV7obgVXcGdwbP9DiPWYoFQaDPKUBFEzb6tKKL6Uvg/viewform?edit2=2_ABaOnueYnIOE0NfUSnYalyZA5UmzRzfGmTTxKjUMVKBW5QGgBZcCW0ydFdxY_-4bgdZ6J2I
2022-01-17 07:47:23	Guinea	Communication planthe fight against malaria	French	2018-01-01	2023-04-28	GuineaCommunication planthe fight against malaria	Others	Others	No																		Government: Ministry of Health, Implementing partners, Funding Agencies																https://docs.google.com/forms/d/e/1FAIpQLSfdpHt6NV7obgVXcGdwbP9DiPWYoFQaDPKUBFEzb6tKKL6Uvg/viewform?edit2=2_ABaOnudw7yJf5JeJzXrlRWT2VhO45YE3YrbW5BACXcsJP97j1uhGqEUZNDcSL0viJP4Thwc
2021-11-29 10:26:01	Ethiopia	National Strategic Plan Tuberculosis and Leprosy Contro	English	2013-01-01	2020-12-31	Ethiopia National Strategic Plan Tuberculosis and Leprosy Contro	National TB strategy (or policy)	National TB strategy (or policy)	Yes	Yes	No	TB		Microscopy, DST				No		specification on HR skills/cadre, Options for using at community level	Yes	Yes		Yes	Yes	Yes	Government: Ministry of Health							Level 1		Level 2							https://docs.google.com/forms/d/e/1FAIpQLSfdpHt6NV7obgVXcGdwbP9DiPWYoFQaDPKUBFEzb6tKKL6Uvg/viewform?edit2=2_ABaOnue0-TZINI8z3QoxeJRFnuU8R__U8u4KIw1VWZzU65z-3J0zQNJJhVkeO-r-PMJG4WM
2021-11-29 10:48:32	Ethiopia	HIV/AIDS STRATEGIC PLAN	English	2015-01-28	2020-12-31	EthiopiaHIV/AIDS STRATEGIC PLAN	National HIV strategy (or policy)	National HIV strategy (or policy)	Yes	No	No							No						Yes	No	No	Government: Ministry of Health																https://docs.google.com/forms/d/e/1FAIpQLSfdpHt6NV7obgVXcGdwbP9DiPWYoFQaDPKUBFEzb6tKKL6Uvg/viewform?edit2=2_ABaOnufSXT_2NibS3q7GxKSDsUqaffkxHz7pcXbKQOtLVwgwGtLHsngiXUbh5_s_JZXT0eo
2021-11-29 11:25:23	Ethiopia	Health Sector Strategic Plan	English	2005-01-29	2010-12-31	EthiopiaHealth Sector Strategic Plan	National Health (Laboratory) Policy or Plan	National Health Plan	Yes	No								No						Yes			Government: Ministry of Health																https://docs.google.com/forms/d/e/1FAIpQLSfdpHt6NV7obgVXcGdwbP9DiPWYoFQaDPKUBFEzb6tKKL6Uvg/viewform?edit2=2_ABaOnuc4nsFOYB9Q5KnXWFKCegg52zApPnbZqwaSY_aHr2u89cLr2ZZ4umf59n-yv2ufFnk
2021-11-30 05:05:17	Angola	PLANO ESTRATÉGICO NACIONALPARA AS INFECÇÕES DE TRANSMISSÃO SEXUAL, VIH / SIDA	Portuguese	2003-01-01	2008-12-31	AngolaPLANO ESTRATÉGICO NACIONALPARA AS INFECÇÕES DE TRANSMISSÃO SEXUAL, VIH / SIDA	National HIV strategy (or policy)	National HIV strategy (or policy)	Yes	No	Yes	HIV					See page numbers 38-44 that references diagnostics as pertaining to HIV/AIDS	No			No	Yes	No	No		No	Government: Ministry of Health	Document mentions diagnostics. See page numbers 38-44.															https://docs.google.com/forms/d/e/1FAIpQLSfdpHt6NV7obgVXcGdwbP9DiPWYoFQaDPKUBFEzb6tKKL6Uvg/viewform?edit2=2_ABaOnufYtn6vp_5JOkBk5pwS6v3unXcTqQ54Jp7INmDc6FL2d0owQN5P6-tfGKtTpanSa0M
2022-01-17 08:02:38	Angola	Plano Estratégico Nacional Para o Controlo das Infecções de Transmissão Sexual, VIH e SIDA	Portuguese	2007-01-01	2010-12-31	AngolaPlano Estratégico Nacional Para o Controlo das Infecções de Transmissão Sexual, VIH e SIDA	National HIV strategy (or policy)	National HIV strategy (or policy)	No																		Government: Ministry of Health, Professional Health Association for Microbiologists/ Medical doctors/ Laboratory staff, Implementing partners, Funding Agencies																https://docs.google.com/forms/d/e/1FAIpQLSfdpHt6NV7obgVXcGdwbP9DiPWYoFQaDPKUBFEzb6tKKL6Uvg/viewform?edit2=2_ABaOnufKfLsFs_8sIkE57Q_DJb_rSb8UQummji1SG8NRPpVHWD6w8Pe7xuCsnhkjr5a3wpY
2022-01-17 08:00:54	Burkina Faso	PLAN STRATEGIQUE INTEGRE DE LUTTE CONTRE LES MALADIES NON TRANSMISSIBLES2016-2020	French	2016-01-01	2020-12-31	Burkina FasoPLAN STRATEGIQUE INTEGRE DE LUTTE CONTRE LES MALADIES NON TRANSMISSIBLES2016-2020	Other NCDs	Other NCDs	No																		Government: Ministry of Health, Implementing partners, Funding Agencies																https://docs.google.com/forms/d/e/1FAIpQLSfdpHt6NV7obgVXcGdwbP9DiPWYoFQaDPKUBFEzb6tKKL6Uvg/viewform?edit2=2_ABaOnucqBl3pqi3iloXFjfZi5X9hGFR88WpbyIy7ERo9C4LnCvKa4AHP2fMtYxoaMsK_oj0
2022-01-17 08:10:47	Burkina Faso	PLAN STRATEGIQUE INTEGRE DE LUTTE CONTRE LES MALADIES NON TRANSMISSIBLES2014-2018	French	2014-01-01	2018-12-31	Burkina FasoPLAN STRATEGIQUE INTEGRE DE LUTTE CONTRE LES MALADIES NON TRANSMISSIBLES2014-2018	Other NCDs	Other NCDs	No																		Government: Ministry of Health																https://docs.google.com/forms/d/e/1FAIpQLSfdpHt6NV7obgVXcGdwbP9DiPWYoFQaDPKUBFEzb6tKKL6Uvg/viewform?edit2=2_ABaOnueKSaqtC_fFNguAVwOpw7r1A5F4LQMokN5qBi3lYNKNBmyLlc-wWN2BxgieZGN9DfY
2022-09-02 12:59:53	Burkina Faso	PLAN NATIONAL DE DEVELOPPEMENT SANITAIRE 2011-2020	French	2011-01-01	2020-12-31	Burkina FasoPLAN NATIONAL DE DEVELOPPEMENT SANITAIRE 2011-2020	National Health (Laboratory) Policy or Plan	National Health Plan	No																		Government: Ministry of Health, Professional Health Association for Microbiologists/ Medical doctors/ Laboratory staff, Implementing partners																https://docs.google.com/forms/d/e/1FAIpQLSfdpHt6NV7obgVXcGdwbP9DiPWYoFQaDPKUBFEzb6tKKL6Uvg/viewform?edit2=2_ABaOnucb6UIh7t092gYaPVbJBiKTsOfc5AOwdqXlJj50w7mjJOCDYoRJbI36AGp0fZ4IcOo
2022-01-17 08:24:44	Burkina Faso	cadre strategique de lutte contre le vih/sida 2001-2005	French	2001-01-01	2005-12-31	Burkina Fasocadre strategique de lutte contre le vih/sida 2001-2005	National HIV strategy (or policy)	National HIV strategy (or policy)	No																			Document not translating															https://docs.google.com/forms/d/e/1FAIpQLSfdpHt6NV7obgVXcGdwbP9DiPWYoFQaDPKUBFEzb6tKKL6Uvg/viewform?edit2=2_ABaOnucoD65tUU4atIcbE0w_GcmQ1GDwrdm6tM7WDYYJwTVUgBA8NeVFskR1Ip7Fm5VuAVQ
2022-01-17 08:23:48	Burkina Faso	guide de bonne execution des analyses de biologie medicale au burkina faso	French	2009-01-01	2009-12-31	Burkina Fasoguide de bonne execution des analyses de biologie medicale au burkina faso	Others	Others	No																		Government: Ministry of Health																https://docs.google.com/forms/d/e/1FAIpQLSfdpHt6NV7obgVXcGdwbP9DiPWYoFQaDPKUBFEzb6tKKL6Uvg/viewform?edit2=2_ABaOnudk6HiCSWTrd5N0Ik7Wx5zEBlm5yPnu-MfkbFHP08vquF7pzwa-MgtVfZfaKS7gQBY
2022-01-17 08:37:15	Burkina Faso	PLAN STRATEGIQUE NATIONAL MULTISECTORIEL DE LUTTE CONTRE LES MALADIES NON TRANSMISSIBLES	French	2019-01-01	2021-12-31	Burkina FasoPLAN STRATEGIQUE NATIONAL MULTISECTORIEL DE LUTTE CONTRE LES MALADIES NON TRANSMISSIBLES	Other NCDs	Other NCDs	No																		Government: Ministry of Health																https://docs.google.com/forms/d/e/1FAIpQLSfdpHt6NV7obgVXcGdwbP9DiPWYoFQaDPKUBFEzb6tKKL6Uvg/viewform?edit2=2_ABaOnueZQYb55B6lAcL48Sg7Ygqw3WuD3Cj-LMC9Yil4rdm_6DUoVg7mAGQNwRfdcWaV7mw
2022-01-16 14:54:54	Burkina Faso	normes en matiere de laboratoires d'analyses de biologie medicale juillet 2009	French	2009-01-01	2009-12-31	Burkina Fasonormes en matiere de laboratoires d'analyses de biologie medicale juillet 2009	National testing, standardization or harmonization of testing or test menu	National testing, standardization or harmonization of testing or test menu	Yes	Yes	No	HIV, Maternal health related tests, Others	Rapid Antibody test, ELISA, Molecular –VL/EID		Syphilis, Haemoglobin estimation			No		specification of instruments and equipment	No	No	Yes	No		No	Government: Ministry of Health																https://docs.google.com/forms/d/e/1FAIpQLSfdpHt6NV7obgVXcGdwbP9DiPWYoFQaDPKUBFEzb6tKKL6Uvg/viewform?edit2=2_ABaOnufjTuYhbjBmH49vRYetrVtxO-Ham_WDpnxJ5o7x00L-izIt0xlYR4Mke1rQ8kpSVD8
2022-01-17 08:38:30	Benin	Benin-Plan-National-de-Développement-Sanitaire-2018-2022	French	2018-01-01	2022-12-31	BeninBenin-Plan-National-de-Développement-Sanitaire-2018-2022	National Health (Laboratory) Policy or Plan	National Health Plan	No																		Government: Ministry of Health, Implementing partners, Funding Agencies																https://docs.google.com/forms/d/e/1FAIpQLSfdpHt6NV7obgVXcGdwbP9DiPWYoFQaDPKUBFEzb6tKKL6Uvg/viewform?edit2=2_ABaOnuepkjgVfmDgvZwARLRv8g8byMvGy9BHky6bS7cqN9GcNZ_1R1kk6UuaOwKLugv73iw
2021-11-30 06:34:28	Burkina Faso	Cadre Strategique de Lutte Contre Le VIH/SIDA 2006-2010	French	2006-01-01	2010-12-31	Burkina FasoCadre Strategique de Lutte Contre Le VIH/SIDA 2006-2010	National HIV strategy (or policy)	National HIV strategy (or policy)	Yes	No	No	HIV					No specific testing identified	No			No	No	No	No		No	Government: Ministry of Health	Page 43 briefly addresses procurement (approvisionnement)															https://docs.google.com/forms/d/e/1FAIpQLSfdpHt6NV7obgVXcGdwbP9DiPWYoFQaDPKUBFEzb6tKKL6Uvg/viewform?edit2=2_ABaOnue4-5LN7jswcfKqGsbIvp08XC1vHqhouL4M4YKBJlP1OUsciN2OVtNKKiQm5nsNhk8
2022-01-17 08:46:32	Comoros	Plan Stratégique de Lutte Contre le Paludisme 2007 – 2014	French	2007-01-01	2014-12-31	ComorosPlan Stratégique de Lutte Contre le Paludisme 2007 – 2014	National malaria strategy (or policy)	National malaria strategy (or policy)	No																		Government: Ministry of Health, Implementing partners, Funding Agencies																https://docs.google.com/forms/d/e/1FAIpQLSfdpHt6NV7obgVXcGdwbP9DiPWYoFQaDPKUBFEzb6tKKL6Uvg/viewform?edit2=2_ABaOnuf5NZ7NfNWemueQubiKT8lUdbiEdzL4imqNYDWNsGOtAMWucyGUa8I1mgEzaQW-HqE
2022-01-17 08:48:25	Benin	MORTALITY REDUCTION OPERATIONAL PLANMATERNAL AND NEONATAL IN BENIN	French	2018-03-01	2022-12-31	BeninMORTALITY REDUCTION OPERATIONAL PLANMATERNAL AND NEONATAL IN BENIN	Maternal and newborn Health strategy (or policy)	Maternal and newborn Health strategy (or policy)	No																		Government: Ministry of Health, Professional Health Association for Microbiologists/ Medical doctors/ Laboratory staff																https://docs.google.com/forms/d/e/1FAIpQLSfdpHt6NV7obgVXcGdwbP9DiPWYoFQaDPKUBFEzb6tKKL6Uvg/viewform?edit2=2_ABaOnufsSX0GEzz8lc3IQ6ZHjz2al6sdOT7diEfspwXPifOo9NauX4JUtnkLXB9t0qHx_oQ
2022-01-17 10:16:25	Comoros	PLAN STRATEGIQUE NATIONAL DE LUTTE CONTRELE VIH ET LE SIDA 2015-2019	French	2015-01-01	2019-12-31	ComorosPLAN STRATEGIQUE NATIONAL DE LUTTE CONTRELE VIH ET LE SIDA 2015-2019	National HIV strategy (or policy)	National HIV strategy (or policy)	No																		Government: Ministry of Health, Academic institutions																https://docs.google.com/forms/d/e/1FAIpQLSfdpHt6NV7obgVXcGdwbP9DiPWYoFQaDPKUBFEzb6tKKL6Uvg/viewform?edit2=2_ABaOnufs6LmDxwXoz4t_tPJ-Jj4FlPYoJCFvuny7cgyPDwZI2ws5u6FekqTJRqI2PV8axo8
2022-01-17 10:17:59	Comoros	DOCUMENT DE STRATÉGIE NATIONALE DE PRÉVENTION ET DE LUTTE CONTRE LES MALADIES NON TRANSMISSIBLES MARS 2013	French	2013-03-01	2013-03-31	ComorosDOCUMENT DE STRATÉGIE NATIONALE DE PRÉVENTION ET DE LUTTE CONTRE LES MALADIES NON TRANSMISSIBLES MARS 2013	Other NCDs	Other NCDs	No																		Government: Ministry of Health, Implementing partners, Funding Agencies																https://docs.google.com/forms/d/e/1FAIpQLSfdpHt6NV7obgVXcGdwbP9DiPWYoFQaDPKUBFEzb6tKKL6Uvg/viewform?edit2=2_ABaOnueEtT9lycfZV8uDVbTYj5_lH79nOeoEnpLX4FcVUCt737imQvAyHiEFl-MOfZhxEHY
2022-09-02 13:00:43	Comoros	PLAN NATIONAL DE DEVELOPPEMENT SANITAIRE 2010-2014	French	2010-01-01	2014-12-31	ComorosPLAN NATIONAL DE DEVELOPPEMENT SANITAIRE 2010-2014	National Health (Laboratory) Policy or Plan	National Health Plan	No																		Government: Ministry of Health																https://docs.google.com/forms/d/e/1FAIpQLSfdpHt6NV7obgVXcGdwbP9DiPWYoFQaDPKUBFEzb6tKKL6Uvg/viewform?edit2=2_ABaOnuf825fJ9w5xgalwSzaH9_ChgxlSN9kmouYZNZVEtTv8cGAd6mx3fYvaTvaB060wQCM
2022-09-02 13:01:21	Comoros	POLITIQUE NATIONALE DE SANTE (PNS) FEVRIER 2015	French	2015-02-01	2015-02-28	ComorosPOLITIQUE NATIONALE DE SANTE (PNS) FEVRIER 2015	National Health (Laboratory) Policy or Plan	National Health Policy	No																		Government: Ministry of Health, Implementing partners, Funding Agencies																https://docs.google.com/forms/d/e/1FAIpQLSfdpHt6NV7obgVXcGdwbP9DiPWYoFQaDPKUBFEzb6tKKL6Uvg/viewform?edit2=2_ABaOnudNJ5_uYteaE-F8j1uYz2Yi4PslFnKa1DRQQxGo_Av5l2NS275LZauz0Ko9V3BOErM
2022-01-17 10:28:50	Comoros	Programme National de lutte contre la Tuberculose et la Lèpre COMORES Nov 2011	French	2011-11-01	2011-11-30	ComorosProgramme National de lutte contre la Tuberculose et la Lèpre COMORES Nov 2011	National TB strategy (or policy)	National TB strategy (or policy)	No																		Government: Ministry of Health, Implementing partners, Funding Agencies																https://docs.google.com/forms/d/e/1FAIpQLSfdpHt6NV7obgVXcGdwbP9DiPWYoFQaDPKUBFEzb6tKKL6Uvg/viewform?edit2=2_ABaOnudDYQLtsxXyLrun99uJm7JWEqEk60ugY8oYJ3lt59LCITZ87--4rF1QSM4ZypUKdBQ
2022-01-17 10:32:11	Comoros	PLAN STRATEGIQUE NATIONAL (PSN)DE LUTTE CONTRE LE VIH/LE SIDA 2011-­‐2015	French	2011-01-01	2015-12-31	ComorosPLAN STRATEGIQUE NATIONAL (PSN)DE LUTTE CONTRE LE VIH/LE SIDA 2011-­‐2015	National HIV strategy (or policy)	National HIV strategy (or policy)	No																		Government: Ministry of Health, Academic institutions																https://docs.google.com/forms/d/e/1FAIpQLSfdpHt6NV7obgVXcGdwbP9DiPWYoFQaDPKUBFEzb6tKKL6Uvg/viewform?edit2=2_ABaOnufKbJedTGACDsX-VpBb3-n9gNsYWEsGgi6_c5w6PxN63H4Ri9-Mr_byRq-tjJjyEn0
2022-01-17 11:23:50	Chad	PLANSTRATEGIQUE NATIONALDERIPOSTE AU SIDA 2012-2015	French	2012-01-01	2015-12-31	ChadPLANSTRATEGIQUE NATIONALDERIPOSTE AU SIDA 2012-2015	National HIV strategy (or policy)	National HIV strategy (or policy)	No																		Government: Ministry of Health, Professional Health Association for Microbiologists/ Medical doctors/ Laboratory staff, Implementing partners, Funding Agencies																https://docs.google.com/forms/d/e/1FAIpQLSfdpHt6NV7obgVXcGdwbP9DiPWYoFQaDPKUBFEzb6tKKL6Uvg/viewform?edit2=2_ABaOnud81rICJ_U4Wkla9G8m1s56inGej_6zK7EPLwFgqI_nc7jItsmM6slANCRsiMhTdcI
2022-01-17 11:25:53	Chad	POLITIQUE NATIONALE DE SANTÉ 2016-­‐2030	French	2016-01-01	2030-12-31	ChadPOLITIQUE NATIONALE DE SANTÉ 2016-­‐2030	National Health (Laboratory) Policy or Plan	National Health Policy	No																		Government: Ministry of Health, Professional Health Association for Microbiologists/ Medical doctors/ Laboratory staff, Implementing partners, Funding Agencies																https://docs.google.com/forms/d/e/1FAIpQLSfdpHt6NV7obgVXcGdwbP9DiPWYoFQaDPKUBFEzb6tKKL6Uvg/viewform?edit2=2_ABaOnuczRVDu9-mml2Nl8YEqKaSbjS3iwxAFFwhdSWzwrAunB9Xet41XrjtZsWgoSvmTT0o
2021-11-30 07:58:49	Chad	PLAN STRATEGIQUE NATIONALDE LUTTE CONTRE LE PALUDISME 2019-2023	French	2019-01-01	2023-12-31	ChadPLAN STRATEGIQUE NATIONALDE LUTTE CONTRE LE PALUDISME 2019-2023	National malaria strategy (or policy)	National malaria strategy (or policy)	Yes	No		Malaria				RDT		Yes	local burden/prevalence of disease for HIV/TB or Malaria, local burden of prevalence of other diseases. If so list	Options for test integration	Yes	Yes	No	No		Yes	Government: Ministry of Health	Review pages 99-100 for diagnostics															https://docs.google.com/forms/d/e/1FAIpQLSfdpHt6NV7obgVXcGdwbP9DiPWYoFQaDPKUBFEzb6tKKL6Uvg/viewform?edit2=2_ABaOnud_ZTwffWTs1lno1ZktG-zyOwlI-R9PCdziNqZPPkXP412XRvu4IqzYh83k35jU_xQ
2022-09-02 14:35:41	Chad	PLAN NATIONAL DE DEVELOPPEMENTSANITAIRE (PNDS3 : 2018-2021)	French	2018-01-01	2021-12-31	ChadPLAN NATIONAL DE DEVELOPPEMENTSANITAIRE (PNDS3 : 2018-2021)	National Health (Laboratory) Policy or Plan	National Health Plan	No																		Government: Ministry of Health																https://docs.google.com/forms/d/e/1FAIpQLSfdpHt6NV7obgVXcGdwbP9DiPWYoFQaDPKUBFEzb6tKKL6Uvg/viewform?edit2=2_ABaOnueV8EgfNZbccx9CZSMLUgCimOrSxrJok5syOjLr49xM8cNd7Zu511s9ZQpetqgYpm0
2021-11-30 08:20:33	Chad	PLAN STRATEGIQUE DE LUTTE CONTRE LA TUBERCULOSE AU CAMEROUN 2015-2019	French	2015-01-01	2019-12-31	ChadPLAN STRATEGIQUE DE LUTTE CONTRE LA TUBERCULOSE AU CAMEROUN 2015-2019	National TB strategy (or policy)	National TB strategy (or policy)	Yes	No		TB		Microscopy				Yes	local burden/prevalence of disease for HIV/TB or Malaria, local burden of prevalence of other diseases. If so list, the list of essential medicine, the list of disease prioritized for surveillance, test performance and qualification status		Yes	Yes	No	No		Yes	Government: Ministry of Health	Start review for on page 18 and forward regarding Microscopy use															https://docs.google.com/forms/d/e/1FAIpQLSfdpHt6NV7obgVXcGdwbP9DiPWYoFQaDPKUBFEzb6tKKL6Uvg/viewform?edit2=2_ABaOnufBiwcQGNfOJ43coaBXq7ISwA_lINHdkyQrabHUR2t4PpEPJBcWjxneYnJXsnL39UI
2022-01-17 08:59:13	Sao Tome and Principe	Country co-operation strategy	English	2010-02-02	2012-07-29	Sao Tome and PrincipeCountry co-operation strategy	Others	Others	No																		Government: Ministry of Health, Funding Agencies																https://docs.google.com/forms/d/e/1FAIpQLSfdpHt6NV7obgVXcGdwbP9DiPWYoFQaDPKUBFEzb6tKKL6Uvg/viewform?edit2=2_ABaOnud5nawClGtjeo8qRgDDVJ_vqg2uNIsn8tUnQwWFPoGZ_yMRT9YjIVf3i0REwImvnH4
2022-01-17 09:02:44	Sao Tome and Principe	COMPREHENSIVE MULTI-YEAR PLAN	English	2016-01-14	2020-12-25	Sao Tome and PrincipeCOMPREHENSIVE MULTI-YEAR PLAN	Others	Others	No																		Government: Ministry of Health, Funding Agencies																https://docs.google.com/forms/d/e/1FAIpQLSfdpHt6NV7obgVXcGdwbP9DiPWYoFQaDPKUBFEzb6tKKL6Uvg/viewform?edit2=2_ABaOnudf6izTs_hD8NUIqJEEpPS4vxP5W40s1Uep3eoP9EoGacQfqFt20cfc7YuT7I80q4U
2022-09-02 14:36:51	Sao Tome and Principe	Eliminating malaria briefing document	English	2013-01-01	2013-12-28	Sao Tome and PrincipeEliminating malaria briefing document	National malaria strategy (or policy)	National malaria strategy (or policy)	No																		Government: Ministry of Health, Implementing partners																https://docs.google.com/forms/d/e/1FAIpQLSfdpHt6NV7obgVXcGdwbP9DiPWYoFQaDPKUBFEzb6tKKL6Uvg/viewform?edit2=2_ABaOnufa5Zse2aqXCfwBwzagtLLeDnE5pxZauB0uYiI8htf_xBlwUvrqJIFCAb059VcTYMw
2021-12-01 02:00:03	Benin	fy-2016-benin-malaria-operational-plan	French	2016-01-01	2016-12-31	Beninfy-2016-benin-malaria-operational-plan	National malaria strategy (or policy)	National malaria strategy (or policy)	Yes	Yes	Yes	Malaria				RDT, Microscopy		Yes	local burden/prevalence of disease for HIV/TB or Malaria	specification of instruments and equipment, specification on HR skills/cadre, specification on consumable and commodities, Options for using at community level, Opportunity for supply chain (supply chain considerations)	No	Yes	No	No		Yes	Government: Ministry of Health, Public sector laboratory services (managers, Directors, In charges of Public Sector Labs), Private non-profit sector laboratory services (e.g. NGOs, Faith Based), Private sector laboratory services, Implementing partners, Funding Agencies																https://docs.google.com/forms/d/e/1FAIpQLSfdpHt6NV7obgVXcGdwbP9DiPWYoFQaDPKUBFEzb6tKKL6Uvg/viewform?edit2=2_ABaOnufWXtbTCbcEaNFRyxYhf4MolwSOuesDe9ze3dvYoTQ79CIfUZ1pstqwdGHyNepRRnQ
2021-12-01 05:04:18	Benin	NATIONAL ACTION PLAN OF THE BENIN'S HEALTH SECURITY	French	2019-03-11	2021-01-23	BeninNATIONAL ACTION PLAN OF THE BENIN'S HEALTH SECURITY	National Health (Laboratory) Policy or Plan	National Health Plan	Yes	Yes	Yes	Others					screening diagnostics (vague), NCD, tropical diseases, food bourne pathogens	No		specification on HR skills/cadre, Options for using at community level, Opportunity for supply chain (supply chain considerations)	No	Yes	Yes	No		No	Government: Ministry of Health																https://docs.google.com/forms/d/e/1FAIpQLSfdpHt6NV7obgVXcGdwbP9DiPWYoFQaDPKUBFEzb6tKKL6Uvg/viewform?edit2=2_ABaOnucBn2dOkOZaNwfc_elqqbMu7_SmY-x4QCGqHZhylCCYm5AYfAcr-Pv1MSWE2q4J_J8
2021-12-02 07:04:10	Benin	INTEGRATED NATIONAL STRATEGIC PLAN ORIENTED TOWARDSELIMINATION OF HIV / AIDS, TUBERCULOSIS,MALARIA, VIRAL HEPATITIS, STIs ANDDISEASES WITH EPIDEMIC POTENTIAL	French	2020-01-01	2024-12-31	BeninINTEGRATED NATIONAL STRATEGIC PLAN ORIENTED TOWARDSELIMINATION OF HIV / AIDS, TUBERCULOSIS,MALARIA, VIRAL HEPATITIS, STIs ANDDISEASES WITH EPIDEMIC POTENTIAL	Others	Others	Yes	Yes	Yes	HIV, TB, Malaria, Others	Rapid Antibody test	Genexpert		Microscopy	Hepatitis testing	Yes	local burden/prevalence of disease for HIV/TB or Malaria, local burden of prevalence of other diseases. If so list	specification of instruments and equipment, specification on HR skills/cadre, Options for test integration, Options for using at community level	No	No	No	No		Yes	Government: Ministry of Health																https://docs.google.com/forms/d/e/1FAIpQLSfdpHt6NV7obgVXcGdwbP9DiPWYoFQaDPKUBFEzb6tKKL6Uvg/viewform?edit2=2_ABaOnudnfp4ey9uL4TtWxztf87CDysCN1Yf9LDVu_adRhb5XiA_0w6sRKCqOBm6CJ_sZFBM
2022-01-17 11:52:26	Benin	NATIONAL MULTISECTORAL HEALTH STRATEGYSEXUAL AND REPRODUCTION IN ADOLESCENTS ANDYOUTH IN BENIN	French	2010-01-01	2020-12-31	BeninNATIONAL MULTISECTORAL HEALTH STRATEGYSEXUAL AND REPRODUCTION IN ADOLESCENTS ANDYOUTH IN BENIN	Others	Others	No																		Government: Ministry of Health, Implementing partners, Funding Agencies																https://docs.google.com/forms/d/e/1FAIpQLSfdpHt6NV7obgVXcGdwbP9DiPWYoFQaDPKUBFEzb6tKKL6Uvg/viewform?edit2=2_ABaOnufTFDaoi3CFpE-1gQpnrEsTNWScOtp076qfBGGGJlbFhjZ_CYC3f5jyYWeIxOQnFHw
2022-01-17 11:55:49	Cameroon	PLAN STRATEGIQUE NATIONAL DE LUTTE CONTRE LE VIH, LE SIDA ET LES IST 2014-2017	French	2014-01-01	2017-12-31	CameroonPLAN STRATEGIQUE NATIONAL DE LUTTE CONTRE LE VIH, LE SIDA ET LES IST 2014-2017	National HIV strategy (or policy)	National HIV strategy (or policy)	No																		Government: Ministry of Health																https://docs.google.com/forms/d/e/1FAIpQLSfdpHt6NV7obgVXcGdwbP9DiPWYoFQaDPKUBFEzb6tKKL6Uvg/viewform?edit2=2_ABaOnudP2ZKZVCZazVFz_0WtniU2zaYMANZs0z7KkYTaF1OKb42_nvlMuPBiCRSqgUXkLQc
2021-12-02 08:31:13	Cameroon	Plan Stratégique National de Developpement Des Laboratoires Du Cameroun	French	2018-01-01	2022-12-31	CameroonPlan Stratégique National de Developpement Des Laboratoires Du Cameroun	National Health (Laboratory) Policy or Plan	National Health Plan	Yes	No	Yes							Yes	test performance and qualification status	specification of instruments and equipment, specification on HR skills/cadre, Options for using at community level	No	Yes	Yes	Yes	Yes	Yes	Government: Ministry of Health																https://docs.google.com/forms/d/e/1FAIpQLSfdpHt6NV7obgVXcGdwbP9DiPWYoFQaDPKUBFEzb6tKKL6Uvg/viewform?edit2=2_ABaOnuf9ennnw6RKZlX2-XE-mDSIo9Y3e9BNIBup71ky_Yzzyja5W_w8HSX2uIzFgSU1xrQ
2022-01-17 12:00:21	Cameroon	Plan De Developpement de Ressources Humaines du Systeme De Sante Du Cameroun2013-2017	French	2013-01-01	2017-12-31	CameroonPlan De Developpement de Ressources Humaines du Systeme De Sante Du Cameroun2013-2017	Others	Others	No																		Government: Ministry of Health, Academic institutions, Implementing partners, Funding Agencies																https://docs.google.com/forms/d/e/1FAIpQLSfdpHt6NV7obgVXcGdwbP9DiPWYoFQaDPKUBFEzb6tKKL6Uvg/viewform?edit2=2_ABaOnucfsaUS_ccKsow4oZLL-Fq-wykCXv6oi7rszGncI0fQRMjE0L0iqfmIBQ4tIFgzyIE
2022-01-16 15:06:34	Cameroon	ORGANISATION DES LABORATOIRES SUIVANT LA PYRAMIDE SANITAIRE AU CAMEROUN	French			CameroonORGANISATION DES LABORATOIRES SUIVANT LA PYRAMIDE SANITAIRE AU CAMEROUN	National testing, standardization or harmonization of testing or test menu	National testing, standardization or harmonization of testing or test menu	Yes	Yes	Yes	HIV, Others	Rapid Antibody test, ELISA, Molecular –VL/EID				See pages 3-4 for info on Laboratoire de Niveau I through IV	Yes	test performance and qualification status	specification of instruments and equipment	No	Yes	Yes	No		No	Government: Ministry of Health																https://docs.google.com/forms/d/e/1FAIpQLSfdpHt6NV7obgVXcGdwbP9DiPWYoFQaDPKUBFEzb6tKKL6Uvg/viewform?edit2=2_ABaOnudyq8p5TOn9NatcP4pUfU_uEBUqwRHrFKPCCn6NAtH4f8ajV6lubuFvFuysPu9WEuY
2022-01-17 12:24:29	Central African Republic	PLAN STRATEGIQUE NATIONAL FAIRE RECULER LE PALUDISME 2007 – 2011	French	2007-01-01	2011-12-31	Central African RepublicPLAN STRATEGIQUE NATIONAL FAIRE RECULER LE PALUDISME 2007 – 2011	National malaria strategy (or policy)	National malaria strategy (or policy)	No																		Government: Ministry of Health, Funding Agencies																https://docs.google.com/forms/d/e/1FAIpQLSfdpHt6NV7obgVXcGdwbP9DiPWYoFQaDPKUBFEzb6tKKL6Uvg/viewform?edit2=2_ABaOnufROdqX7fFmHSPDsr3U7ETnaHyuQTwUuZv5zmFRazHGRTAPq4veJR7DNQ9s_5jhpt0
2022-01-17 12:25:49	Central African Republic	Politique Nationale de la Santéde la Reproduction	French	2003-10-01	2003-10-31	Central African RepublicPolitique Nationale de la Santéde la Reproduction	Maternal and newborn Health strategy (or policy)	Maternal and newborn Health strategy (or policy)	No																		Government: Ministry of Health, Implementing partners, Funding Agencies																https://docs.google.com/forms/d/e/1FAIpQLSfdpHt6NV7obgVXcGdwbP9DiPWYoFQaDPKUBFEzb6tKKL6Uvg/viewform?edit2=2_ABaOnucfPbzJ-saDdT47gQMG9SLNOuluUakOTkxn6c-LqcPc4yuWm0zrlzXJTCtxhWz0gqc
2021-12-04 06:57:11	Central African Republic	POLITIQUE NATIONALE DE LUTTE CONTRE LE PALUDISME DE LA RCA	French	2016-10-01	2016-10-31	Central African RepublicPOLITIQUE NATIONALE DE LUTTE CONTRE LE PALUDISME DE LA RCA	National malaria strategy (or policy)	National malaria strategy (or policy)	Yes	No	Yes	Malaria				RDT, Microscopy	La réaction en chaine par polymérase (Polymerase Chain Reaction ou PCR)	Yes	local burden of prevalence of other diseases. If so list, test performance and qualification status	Options for using at community level	Yes	Yes	No	No		No	Government: Ministry of Health	See page #20															https://docs.google.com/forms/d/e/1FAIpQLSfdpHt6NV7obgVXcGdwbP9DiPWYoFQaDPKUBFEzb6tKKL6Uvg/viewform?edit2=2_ABaOnud_exPzX2Tkj1f-AAot1oUKJ-UX4nks3XelKb8og0wOqannNQgoZi-Zwy-lsIxSwxU
2021-12-04 07:07:14	Central African Republic	PLAN STRATEGIQUE NATIONALDE LUTTE CONTRE LE PALUDISME2018-2022ETENDU A 2023	French	2018-01-01	2023-12-31	Central African RepublicPLAN STRATEGIQUE NATIONALDE LUTTE CONTRE LE PALUDISME2018-2022ETENDU A 2023	National malaria strategy (or policy)	National malaria strategy (or policy)	Yes	No	No	Malaria				RDT, Microscopy		Yes	local burden of prevalence of other diseases. If so list, the list of disease prioritized for surveillance, test performance and qualification status	Options for using at community level	Yes	Yes	No	No		Yes	Government: Ministry of Health	See page #48															https://docs.google.com/forms/d/e/1FAIpQLSfdpHt6NV7obgVXcGdwbP9DiPWYoFQaDPKUBFEzb6tKKL6Uvg/viewform?edit2=2_ABaOnudtF0BS_-mZxPfUehgd2rrpfohXgaMfY1b_mN4cF5uIyHKKpTwqn5PYfpBEVse8bLA
2021-12-04 07:17:39	Central African Republic	Plan National de Developpement Sanitaire	French	2006-01-01	2015-12-31	Central African RepublicPlan National de Developpement Sanitaire	National Health (Laboratory) Policy or Plan	National Health Plan	Yes	No								No			No	No	No	No		No	Government: Ministry of Health	See page #54 that list labs used. Document also speaks to costs.															https://docs.google.com/forms/d/e/1FAIpQLSfdpHt6NV7obgVXcGdwbP9DiPWYoFQaDPKUBFEzb6tKKL6Uvg/viewform?edit2=2_ABaOnudjHg7oFtImhwZ9W5EtYVcaxEUIlA-VTVHjC3Ck5_UeyfI6gKdISs5Xr70OLaw6D6k
2021-12-05 02:07:46	Cameroon	National Strategic Plan for CombatingMalaria in Cameroon2019-2023	French	2019-10-01	2023-12-31	CameroonNational Strategic Plan for CombatingMalaria in Cameroon2019-2023	National malaria strategy (or policy)	National malaria strategy (or policy)	Yes	No	Yes					RDT, Microscopy		Yes	local burden/prevalence of disease for HIV/TB or Malaria, test performance and qualification status, Others	specification of instruments and equipment, specification on HR skills/cadre, Options for test integration, Options for using at community level, Opportunity for supply chain (supply chain considerations)	No	Yes	Yes	Yes	No	Yes	Government: Ministry of Health, Public sector laboratory services (managers, Directors, In charges of Public Sector Labs), Private non-profit sector laboratory services (e.g. NGOs, Faith Based), Others:___________________________________																https://docs.google.com/forms/d/e/1FAIpQLSfdpHt6NV7obgVXcGdwbP9DiPWYoFQaDPKUBFEzb6tKKL6Uvg/viewform?edit2=2_ABaOnue_rcVUE4yRWRKnCspcQcua9nMNH2qX8Ewq4mVdc2RBbKMnSxweFs42NWFDJVkiJMA
2021-12-05 02:23:14	Cameroon	DIRECTIVES NATIONALES DE PREVENTION ET DE PRISE EN CHARGE DU VIH AU CAMEROUN	French	2014-10-01	2017-10-01	CameroonDIRECTIVES NATIONALES DE PREVENTION ET DE PRISE EN CHARGE DU VIH AU CAMEROUN	National HIV strategy (or policy)	National HIV strategy (or policy)	Yes	No	Yes	HIV, TB, Maternal health related tests, Others	Rapid Antibody test, ELISA	Genexpert	Syphilis, Haemoglobin estimation, urinalysis		syphilis (TPHA, VDRL), HBsAg	Yes	local burden/prevalence of disease for HIV/TB or Malaria, the list of disease prioritized for surveillance	Options for test integration, Options for using at community level	No	Yes	No	No		No	Government: Ministry of Health, Public sector laboratory services (managers, Directors, In charges of Public Sector Labs)	no dates on this document															https://docs.google.com/forms/d/e/1FAIpQLSfdpHt6NV7obgVXcGdwbP9DiPWYoFQaDPKUBFEzb6tKKL6Uvg/viewform?edit2=2_ABaOnueoSKHjOR8jhJ8xWnOKtGraqdtZwS-HTFdwC2SXsCejKw7Q7aC1GrJMIpJTfpNtPrs
2022-01-17 12:27:13	Cameroon	NATIONAL DIGITAL HEALTH STRATEGIC PLAN 2020-2024	French	2020-01-01	2024-12-31	CameroonNATIONAL DIGITAL HEALTH STRATEGIC PLAN 2020-2024	National Health (Laboratory) Policy or Plan	National Health Plan	No																		Government: Ministry of Health, Implementing partners, Funding Agencies																https://docs.google.com/forms/d/e/1FAIpQLSfdpHt6NV7obgVXcGdwbP9DiPWYoFQaDPKUBFEzb6tKKL6Uvg/viewform?edit2=2_ABaOnudOjbZDJfFpNpnXo5-T4jQ37rKJibfxvYRWlq-7yj5r9May3aLY61kVAG7fcbxk6Y8
2022-01-17 09:10:46	Benin	Benin Strategic plan 2016 - 2020	English	2016-01-01	2020-12-31	BeninBenin Strategic plan 2016 - 2020	National Health (Laboratory) Policy or Plan	National Health Plan	No																		Government: Ministry of Health, Implementing partners, Funding Agencies																https://docs.google.com/forms/d/e/1FAIpQLSfdpHt6NV7obgVXcGdwbP9DiPWYoFQaDPKUBFEzb6tKKL6Uvg/viewform?edit2=2_ABaOnudTli0LYoABWIBDYmJY9tvWIZDsyblM9hrn3--0wA6I1ZIC_Ft_Hy2jCoRkfuJ7EA8
2021-12-15 13:00:23	Burkina Faso	fy-2019-burkina-faso-malaria-operational-plan	English	2019-01-01	2019-12-31	Burkina Fasofy-2019-burkina-faso-malaria-operational-plan	National malaria strategy (or policy)	National malaria strategy (or policy)	Yes	No	Yes	Malaria				RDT, Microscopy		No		Options for using at community level	No	Yes	No	Yes	No	Yes	Government: Ministry of Health, Implementing partners, Funding Agencies																https://docs.google.com/forms/d/e/1FAIpQLSfdpHt6NV7obgVXcGdwbP9DiPWYoFQaDPKUBFEzb6tKKL6Uvg/viewform?edit2=2_ABaOnucyiSrA8wjypD9Jr4QhSckwBkLFwIJVL7vhFjtShf26LJ7yTMZ_J3PGRvnFFA9cotE
2021-12-16 19:15:57	Uganda	THE UGANDA MALARIA REDUCTION STRATEGIC PLAN	English	2014-01-01	2020-12-31	UgandaTHE UGANDA MALARIA REDUCTION STRATEGIC PLAN	National malaria strategy (or policy)	National malaria strategy (or policy)	Yes	No	Yes	Malaria						No			No	Yes	No	Yes	No	Yes	Government: Ministry of Health, Public sector laboratory services (managers, Directors, In charges of Public Sector Labs), Private non-profit sector laboratory services (e.g. NGOs, Faith Based), Private sector laboratory services, Research groups, Academic institutions, Implementing partners, Funding Agencies																https://docs.google.com/forms/d/e/1FAIpQLSfdpHt6NV7obgVXcGdwbP9DiPWYoFQaDPKUBFEzb6tKKL6Uvg/viewform?edit2=2_ABaOnufAQqAYULQ3vtoNkGZthIadKn0dQIa3S8cCrwuSq5JVcANB49Zen8dpSmg60tMMLQg
2022-02-24 16:55:23	Zimbabwe	National Health Laboratory Strategic Plan 2022-2026	English	2022-01-01	2026-12-31	ZimbabweNational Health Laboratory Strategic Plan 2022-2026	National Health (Laboratory) Policy or Plan	Laboratory Plan	Yes	No	No	HIV, TB, Malaria						No			No	Yes	Yes	No		No	Government: Ministry of Health, Public sector laboratory services (managers, Directors, In charges of Public Sector Labs), Private non-profit sector laboratory services (e.g. NGOs, Faith Based), Private sector laboratory services, Implementing partners, Funding Agencies																https://docs.google.com/forms/d/e/1FAIpQLSfdpHt6NV7obgVXcGdwbP9DiPWYoFQaDPKUBFEzb6tKKL6Uvg/viewform?edit2=2_ABaOnudoWSEN2kKUCr7XFVF43YMDZ89ptsVuwPQ4pDaLsxoLWdwPjSWuGkIASzas_Q0I6pc
2021-12-16 20:36:26	Tanzania	NATIONAL STRATEGIC PLAN V FOR TUBERCULOSIS AND LEPROSY PROGRAMM	English	2015-01-01	2020-12-31	TanzaniaNATIONAL STRATEGIC PLAN V FOR TUBERCULOSIS AND LEPROSY PROGRAMM	National TB strategy (or policy)	National TB strategy (or policy)	Yes	No	No	HIV, TB						No			Yes	Yes	No	No		No	Government: Ministry of Health, Implementing partners, Funding Agencies																https://docs.google.com/forms/d/e/1FAIpQLSfdpHt6NV7obgVXcGdwbP9DiPWYoFQaDPKUBFEzb6tKKL6Uvg/viewform?edit2=2_ABaOnuczZMW_BtDYQzkD6_CzPSW-zlWL9A5jK8iSvLAJxYarKhDq9cBSvGxi4qQJAR2Hd4M
2021-12-16 20:48:51	Tanzania	STRATEGIC AND ACTION PLAN FOR THE PREVENTION AND CONTROL OF NON COMMUNICABLE DISEASES IN TANZANIA	English	2016-01-01	2020-12-31	TanzaniaSTRATEGIC AND ACTION PLAN FOR THE PREVENTION AND CONTROL OF NON COMMUNICABLE DISEASES IN TANZANIA	Other NCDs	Other NCDs	Yes	No	No	Others						No			No	No	No	Yes	No	No	Government: Ministry of Health, Research groups, Others:___________________________________																https://docs.google.com/forms/d/e/1FAIpQLSfdpHt6NV7obgVXcGdwbP9DiPWYoFQaDPKUBFEzb6tKKL6Uvg/viewform?edit2=2_ABaOnue4n7NYECV8Wqx3tAqtI02sEi0rqO4nnTIsfod7XdtQM9CsyZZQ_IPHlqaRIfMy1N8
2021-12-17 20:24:19	Malawi	STANDARDIZATION OF LABORATORY TESTS, TECHNIQUES AND EQUIPMENT	English	2009-06-30		MalawiSTANDARDIZATION OF LABORATORY TESTS, TECHNIQUES AND EQUIPMENT	National testing, standardization or harmonization of testing or test menu	National testing, standardization or harmonization of testing or test menu	Yes	Yes	No	HIV, TB, Maternal health related tests, Malaria, Cancer, Cholera, Others	Rapid Antibody test	Microscopy, DST	Syphilis, Haemoglobin estimation, urinalysis	Microscopy		Yes	the list of essential medicine	specification of instruments and equipment, Opportunity for supply chain (supply chain considerations)	No	No	No	No		No	Government: Ministry of Health, Public sector laboratory services (managers, Directors, In charges of Public Sector Labs), Private non-profit sector laboratory services (e.g. NGOs, Faith Based), Academic institutions, Implementing partners, Funding Agencies			Level 1			Level 1				Level 3	Level 1	Level 1	Level 1		Level 1	https://docs.google.com/forms/d/e/1FAIpQLSfdpHt6NV7obgVXcGdwbP9DiPWYoFQaDPKUBFEzb6tKKL6Uvg/viewform?edit2=2_ABaOnud2Tl0zIdZIESedJW6RXYXK51z4qLDQudfqPhjKZAj_KeqXMRwu8RSGDTf2VWmUOEE
2021-12-18 11:16:42	Sudan	Sudan National Strategic Plan ans Sectoral Plans on HIV/AIDS	English	2004-01-01	2009-12-31	SudanSudan National Strategic Plan ans Sectoral Plans on HIV/AIDS	National HIV strategy (or policy)	National HIV strategy (or policy)	Yes	No	No	HIV	Rapid Antibody test					No			No	No	No	No		Yes	Government: Ministry of Health, Implementing partners, Funding Agencies																https://docs.google.com/forms/d/e/1FAIpQLSfdpHt6NV7obgVXcGdwbP9DiPWYoFQaDPKUBFEzb6tKKL6Uvg/viewform?edit2=2_ABaOnuddjKjmT9UO2tAaiqesGnC68mIBUsPDSED50yfvwht4DIZUOwq63vh1Is97FSHbb_M
2022-01-17 09:13:26	Sudan	National Health Policy	English	2007-01-01		SudanNational Health Policy	National Health (Laboratory) Policy or Plan	National Health Policy	No																		Government: Ministry of Health, Professional Health Association for Microbiologists/ Medical doctors/ Laboratory staff, Academic institutions																https://docs.google.com/forms/d/e/1FAIpQLSfdpHt6NV7obgVXcGdwbP9DiPWYoFQaDPKUBFEzb6tKKL6Uvg/viewform?edit2=2_ABaOnuc-tzTnKzGw-sk_yRQZjOaLl4Mp43xeQlEIaIvy2zY98nWbHaYvBelJClRKah-qvqo
2021-12-18 11:52:55	Sudan	National Health Sector Strategic Plan II	English	2012-01-01	2016-12-31	SudanNational Health Sector Strategic Plan II	National Health (Laboratory) Policy or Plan	National Health Plan	Yes	No	No	HIV						No			Yes	No	Yes	Yes		No	Government: Ministry of Health, Academic institutions, Implementing partners, Funding Agencies, Others:___________________________________																https://docs.google.com/forms/d/e/1FAIpQLSfdpHt6NV7obgVXcGdwbP9DiPWYoFQaDPKUBFEzb6tKKL6Uvg/viewform?edit2=2_ABaOnucTFVKWHwl97cM1c50fvBxPESAhyUP4Ddk4I9OatNzY8LK7O7nxBybJCC14LJkP19M
2021-12-18 12:13:42	Sudan	Sudan Malaria Treatment Protocol	English	2017-04-01		SudanSudan Malaria Treatment Protocol	National malaria strategy (or policy)	National malaria strategy (or policy)	Yes	No	No	Malaria						No			No	No	No	No		No	Government: Ministry of Health, Public sector laboratory services (managers, Directors, In charges of Public Sector Labs), Research groups, Academic institutions, Implementing partners, Funding Agencies																https://docs.google.com/forms/d/e/1FAIpQLSfdpHt6NV7obgVXcGdwbP9DiPWYoFQaDPKUBFEzb6tKKL6Uvg/viewform?edit2=2_ABaOnuddcP52bLcjUhhM12FWT4BCs1nMIuoOQ2Wz6DtmemvwGRHn8NJGqdNEHyMKiyjunfI
2021-12-18 12:32:22	Sudan	Sudan National TB Management Guideline	English	2018-01-01		SudanSudan National TB Management Guideline	National TB strategy (or policy)	National TB strategy (or policy)	Yes	No	No	HIV, TB									No	Yes	Yes	No		No	Government: Ministry of Health																https://docs.google.com/forms/d/e/1FAIpQLSfdpHt6NV7obgVXcGdwbP9DiPWYoFQaDPKUBFEzb6tKKL6Uvg/viewform?edit2=2_ABaOnuf1F0kfxsm1wZzT-HeiticnTDYv2a4jOpvHWiaKu-Z30MdLVk9fhnhwfxbyoSsJTHY
2022-09-02 14:39:03	Democratic Republic of the Congo	Politigue Nationale de Sante de la Reproduction	French	2008-07-01	2008-07-31	Democratic Republic of the CongoPolitigue Nationale de Sante de la Reproduction	Maternal and newborn Health strategy (or policy)	Maternal and newborn Health strategy (or policy)	No																		Government: Ministry of Health																https://docs.google.com/forms/d/e/1FAIpQLSfdpHt6NV7obgVXcGdwbP9DiPWYoFQaDPKUBFEzb6tKKL6Uvg/viewform?edit2=2_ABaOnucOf2fPYCZW_TIQSGDW4cADO-F35GRndq62hHtWBXiMPnIFJ-LmOGsODmG31cTDpjQ
2022-01-17 12:31:57	Democratic Republic of the Congo	National Strategic Plan Against HIV 2014-2017	French	2014-01-01	2017-12-31	Democratic Republic of the CongoNational Strategic Plan Against HIV 2014-2017	National HIV strategy (or policy)	National HIV strategy (or policy)	No																		Government: Ministry of Health, Professional Health Association for Microbiologists/ Medical doctors/ Laboratory staff, Implementing partners, Funding Agencies																https://docs.google.com/forms/d/e/1FAIpQLSfdpHt6NV7obgVXcGdwbP9DiPWYoFQaDPKUBFEzb6tKKL6Uvg/viewform?edit2=2_ABaOnuddOeDjohFlGIaNsIj57Bm8HvkmT_RvnB3CYnhpYUC2uH36kuTH5rvpDutPfJ--wUw
2021-12-19 08:29:27	Democratic Republic of the Congo	Paquet minimum d’activités, réactifs, matériels et équipements à chaque niveau des laboratoires de biologie médicale	French	2021-03-01	2021-03-31	Democratic Republic of the CongoPaquet minimum d’activités, réactifs, matériels et équipements à chaque niveau des laboratoires de biologie médicale	National Health (Laboratory) Policy or Plan	National Health Plan	Yes	No	Yes	Others					See section entitled, "A Examens biologiques à réaliser au niveau du laboratoire National de santé publique" starting on page 5 and moving forward	Yes	the list of disease prioritized for surveillance, test performance and qualification status	specification of instruments and equipment, Options for using at community level	No	No	Yes	Yes	No	No	Government: Ministry of Health, Public sector laboratory services (managers, Directors, In charges of Public Sector Labs)																https://docs.google.com/forms/d/e/1FAIpQLSfdpHt6NV7obgVXcGdwbP9DiPWYoFQaDPKUBFEzb6tKKL6Uvg/viewform?edit2=2_ABaOnucvj1usjS9MaSu1_VksWxhmVvpepL4wAO_4Yx7uxVOxbY897pdbYxX3xrZ3ix355EI
2021-12-19 11:05:45	Democratic Republic of the Congo	National strategic plan to fight Malaria	French	2016-01-01	2020-12-31	Democratic Republic of the CongoNational strategic plan to fight Malaria	National malaria strategy (or policy)	National malaria strategy (or policy)	Yes	No	No	Malaria				Microscopy		No			No	Yes	No	Yes	Yes	No	Government: Ministry of Health, Private non-profit sector laboratory services (e.g. NGOs, Faith Based)																https://docs.google.com/forms/d/e/1FAIpQLSfdpHt6NV7obgVXcGdwbP9DiPWYoFQaDPKUBFEzb6tKKL6Uvg/viewform?edit2=2_ABaOnucxK3CSToi4DbZ9sKe3NmXYma5pxF2TnaRuxSWkvNmqFbI6_TJKlR9dA7QDxRB4QUU
2022-01-17 12:33:49	Democratic Republic of the Congo	National Multisectoral Strategic Plan	French	2014-01-19	2020-12-19	Democratic Republic of the CongoNational Multisectoral Strategic Plan	Others	Others	No																		Government: Ministry of Health, Academic institutions, Implementing partners, Funding Agencies																https://docs.google.com/forms/d/e/1FAIpQLSfdpHt6NV7obgVXcGdwbP9DiPWYoFQaDPKUBFEzb6tKKL6Uvg/viewform?edit2=2_ABaOnueNh7OeBFkRcXMbOwqfBUuezCN2epBQTTnvBfoIGP_mijnxUUv3JLhgbnvIHWIxJqc
2022-01-17 12:36:28	Democratic Republic of the Congo	NATIONAL STRATEGIC PLANFOR HEALTH COVERUNIVERSAL	English	2020-01-01	2030-12-31	Democratic Republic of the CongoNATIONAL STRATEGIC PLANFOR HEALTH COVERUNIVERSAL	National Health (Laboratory) Policy or Plan	National Health Plan	No																		Government: Ministry of Health																https://docs.google.com/forms/d/e/1FAIpQLSfdpHt6NV7obgVXcGdwbP9DiPWYoFQaDPKUBFEzb6tKKL6Uvg/viewform?edit2=2_ABaOnufMEtJIWhr-e0SVRXcoaJQrAm5v25VOyCJXtsk2K1yMAbJKCfe-ajFuIlYTPGuSvZw
2022-01-17 09:32:20	Democratic Republic of the Congo	Joint Mission of the United Nations Interagency Task Force on the Prevention and Control of Noncommunicable Diseases	English	2015-07-01	2015-07-31	Democratic Republic of the CongoJoint Mission of the United Nations Interagency Task Force on the Prevention and Control of Noncommunicable Diseases	Other NCDs	Other NCDs	No																		Government: Ministry of Health, Implementing partners																https://docs.google.com/forms/d/e/1FAIpQLSfdpHt6NV7obgVXcGdwbP9DiPWYoFQaDPKUBFEzb6tKKL6Uvg/viewform?edit2=2_ABaOnucC657MkAfvbFkxFmswmujQjNbTMxK2u4cl-lWXzNBLNKj2p3IWaY11j_dV-pHSOOc
2021-12-20 03:29:46	Democratic Republic of the Congo	ministere de la sante publique programe national de lutte control paludisme	French	2007-01-01	2011-12-31	Democratic Republic of the Congoministere de la sante publique programe national de lutte control paludisme	National malaria strategy (or policy)	National malaria strategy (or policy)	Yes	No	No					Microscopy		No			No	No	No	No		No	Government: Ministry of Health	this document does not address lab testing. it does mention the national reference lab. In the budget section there is a line for purchasing microscopes. lab reagents, and training lab staff. Otherwise there is NO mention of diagnostic testing. i re-read document again to ensure i did not miss anything															https://docs.google.com/forms/d/e/1FAIpQLSfdpHt6NV7obgVXcGdwbP9DiPWYoFQaDPKUBFEzb6tKKL6Uvg/viewform?edit2=2_ABaOnud_SbiUnE3O30vV4tU1Ucm9Ixg9h3UYRuDVY1KvshYaaUsZlTjXzUmMlgv16JsBc0k
2021-12-20 03:50:14	Democratic Republic of the Congo	RECUEIL DES NORMES D’ORGANISATION ET FONCTIONNEMENT DES STRUCTURES SANITAIRES DELA ZONE DE SANTEREPUBLIQUE DEMOCRATIQUE DU CONGOJuillet 20120	French	2012-07-01	2012-07-31	Democratic Republic of the CongoRECUEIL DES NORMES D’ORGANISATION ET FONCTIONNEMENT DES STRUCTURES SANITAIRES DELA ZONE DE SANTEREPUBLIQUE DEMOCRATIQUE DU CONGOJuillet 20120	National Health (Laboratory) Policy or Plan	National Health Policy	Yes	Yes	Yes	HIV, Maternal health related tests, Malaria, Cancer, Cholera, Others	Rapid Antibody test		Syphilis, Haemoglobin estimation, urinalysis	Microscopy	there is mention of what lab packages are offered at different levels of health center, community to national	Yes	Others		No	No	Yes	No		No	Government: Ministry of Health	the document lists the minimum laboratory packages for each level of health centers, community to national. No budget															https://docs.google.com/forms/d/e/1FAIpQLSfdpHt6NV7obgVXcGdwbP9DiPWYoFQaDPKUBFEzb6tKKL6Uvg/viewform?edit2=2_ABaOnuejuWDZzqkG8DUw031rVFVCoCPwP5FgE_m2PwnWSdDET72DsXt2tXp383nTbZii9e4
2021-12-20 17:52:47	Cameroon	National tuberculosis strategic plan 2010	English	2010-01-01	2014-12-31	CameroonNational tuberculosis strategic plan 2010	National TB strategy (or policy)	National TB strategy (or policy)	Yes	No	No	HIV, TB						No		specification on HR skills/cadre	No	No	No	No		No	Government: Ministry of Health																https://docs.google.com/forms/d/e/1FAIpQLSfdpHt6NV7obgVXcGdwbP9DiPWYoFQaDPKUBFEzb6tKKL6Uvg/viewform?edit2=2_ABaOnudrpeKjLU5XyNIvgmWzhDqgHIxstEvB3v7dUFb0XuqsL4Qz-wgNa1-xj0mH7zK5kdo
2021-12-20 18:19:14	Cameroon	HEALTH SECTOR STRATEGY 2016-2027	English	2016-01-01	2027-12-31	CameroonHEALTH SECTOR STRATEGY 2016-2027	National Health (Laboratory) Policy or Plan	National Health Plan	Yes	No	No	HIV, TB, Malaria, Cancer, Others				RDT		No			No	Yes	Yes	Yes	No	No	Government: Ministry of Health, Implementing partners, Funding Agencies, Others:___________________________________																https://docs.google.com/forms/d/e/1FAIpQLSfdpHt6NV7obgVXcGdwbP9DiPWYoFQaDPKUBFEzb6tKKL6Uvg/viewform?edit2=2_ABaOnudVxDjcci1Z0-qG6tEgU6uccSHBVlwWg_kzXSXk3akOkPWzuq21VDhz_iMzn8NXHhI
2022-01-17 12:39:00	Guinea	Communication plan the fight against malaria	French	2018-01-01	2022-12-31	GuineaCommunication plan the fight against malaria	National malaria strategy (or policy)	National malaria strategy (or policy)	No																		Government: Ministry of Health, Professional Health Association for Microbiologists/ Medical doctors/ Laboratory staff, Implementing partners, Funding Agencies																https://docs.google.com/forms/d/e/1FAIpQLSfdpHt6NV7obgVXcGdwbP9DiPWYoFQaDPKUBFEzb6tKKL6Uvg/viewform?edit2=2_ABaOnuc_KzK_g-Xte4VvYnnPD9hVwCugBt4M6OnQm7mHYgM-2s87F6rWoMLBOBCKEZW4ZCw
2022-01-04 13:59:50	Guinea	National Strategic Plan to Combat Malaria	French	2013-01-01	2017-12-31	GuineaNational Strategic Plan to Combat Malaria	National malaria strategy (or policy)	National malaria strategy (or policy)	Yes	No	Yes	Malaria						No			No	No	No	Yes	No	No	Government: Ministry of Health, Private non-profit sector laboratory services (e.g. NGOs, Faith Based), Private sector laboratory services, Research groups, Implementing partners, Funding Agencies																https://docs.google.com/forms/d/e/1FAIpQLSfdpHt6NV7obgVXcGdwbP9DiPWYoFQaDPKUBFEzb6tKKL6Uvg/viewform?edit2=2_ABaOnud64bUMBCCcBVYBhqbGJgyIcfNR2AuiZMO_jgQJiMfu0t6jmFnF205zGuGm5GO3Gy8
2022-01-04 14:33:13	Ethiopia	NATIONAL STRATEGIC PLAN FOR MALARIA PREVENTION CONTROL AND ELIMINATION IN ETHIOPIA	English	2011-01-01	2015-12-31	EthiopiaNATIONAL STRATEGIC PLAN FOR MALARIA PREVENTION CONTROL AND ELIMINATION IN ETHIOPIA	National malaria strategy (or policy)	National malaria strategy (or policy)	Yes	No	Yes	Malaria				RDT, Microscopy		No			No	Yes	No	Yes	No	Yes	Government: Ministry of Health, Implementing partners																https://docs.google.com/forms/d/e/1FAIpQLSfdpHt6NV7obgVXcGdwbP9DiPWYoFQaDPKUBFEzb6tKKL6Uvg/viewform?edit2=2_ABaOnueIK3zotZ-HsnFOxaJ51D3qosjhyyT0R3uYxSgkeaGQCxqHB8dwQOYpb3b8ya0U0iw
2022-01-04 20:04:55	Central African Republic	NATIONAL STRATEGIC FRAMEWORK FOR FIGHT AGAINST HIV AND AIDS	French	2012-05-01	2016-12-31	Central African RepublicNATIONAL STRATEGIC FRAMEWORK FOR FIGHT AGAINST HIV AND AIDS	National HIV strategy (or policy)	National HIV strategy (or policy)	Yes	No	No	HIV						No			No	No	No	No		No	Government: Ministry of Health, Private non-profit sector laboratory services (e.g. NGOs, Faith Based), Implementing partners, Funding Agencies																https://docs.google.com/forms/d/e/1FAIpQLSfdpHt6NV7obgVXcGdwbP9DiPWYoFQaDPKUBFEzb6tKKL6Uvg/viewform?edit2=2_ABaOnuexxb30IGIYJry4QTgQoS3rji6kPbG6K0tQrajPydC7NrGWgpPqXOxuMwT6lkk9BiQ
2022-01-05 09:27:52	Benin	Document-de-Stratégie-Nationale-de-Réduction-de-la-Mortalité-Maternelle-et-Néonatale-au-Bénin-2006-2015	French	2006-01-01	2015-12-31	BeninDocument-de-Stratégie-Nationale-de-Réduction-de-la-Mortalité-Maternelle-et-Néonatale-au-Bénin-2006-2015	Maternal and newborn Health strategy (or policy)	Maternal and newborn Health strategy (or policy)	Yes	No	No	HIV, Maternal health related tests, Malaria						No			No	No	No	Yes	No	No	Government: Ministry of Health, Professional Health Association for Microbiologists/ Medical doctors/ Laboratory staff																https://docs.google.com/forms/d/e/1FAIpQLSfdpHt6NV7obgVXcGdwbP9DiPWYoFQaDPKUBFEzb6tKKL6Uvg/viewform?edit2=2_ABaOnudOQ5jlv_1nZIn9MocmGRdRPokLByJC_iL9Ql_eSollbz2Ds1KeswPXubq-mutLYYs
2022-01-05 10:27:50	Burkina Faso	Plan-Stratégique-Santé-des-Adolescents-et-des-Jeunes-2015-2020.-Burkina-Faso	French	2015-01-01	2020-12-31	Burkina FasoPlan-Stratégique-Santé-des-Adolescents-et-des-Jeunes-2015-2020.-Burkina-Faso	Maternal and newborn Health strategy (or policy)	Maternal and newborn Health strategy (or policy)	No																		Government: Ministry of Health																https://docs.google.com/forms/d/e/1FAIpQLSfdpHt6NV7obgVXcGdwbP9DiPWYoFQaDPKUBFEzb6tKKL6Uvg/viewform?edit2=2_ABaOnucgkvkAuT6iHZVDNX--zlVVX-EBvgD-V_fU_k-ehtuObx5N0z6SS7yHduR6MTANT_A
2022-01-05 10:37:39	Central African Republic	HEALTH DISTRICT STANDARDS IN THE CENTRAL AFRICAN REPUBLIC	French			Central African RepublicHEALTH DISTRICT STANDARDS IN THE CENTRAL AFRICAN REPUBLIC	National Health (Laboratory) Policy or Plan	National Health Policy	Yes	Yes	No	HIV, TB, Maternal health related tests, Malaria	Rapid Antibody test	Microscopy	Syphilis, Haemoglobin estimation, urinalysis	RDT, Microscopy		No			No	No	No	No		No	Government: Ministry of Health, Academic institutions, Implementing partners, Funding Agencies			Level 1			Level 1					Level 1	Level 2	Level 2	Level 1	Level 2	https://docs.google.com/forms/d/e/1FAIpQLSfdpHt6NV7obgVXcGdwbP9DiPWYoFQaDPKUBFEzb6tKKL6Uvg/viewform?edit2=2_ABaOnuf-7LAo34S4i_q7rGAK5cGOmXaLHuBO4HTXJhihpwjv_x5VbNOy3otFDFgfoCGwqgM
2022-01-05 11:26:45	Central African Republic	National Health Development Plan	French	2007-09-01	2015-12-31	Central African RepublicNational Health Development Plan	National Health (Laboratory) Policy or Plan	National Health Plan	No																		Government: Ministry of Health, Implementing partners																https://docs.google.com/forms/d/e/1FAIpQLSfdpHt6NV7obgVXcGdwbP9DiPWYoFQaDPKUBFEzb6tKKL6Uvg/viewform?edit2=2_ABaOnufl0iIDUgRwEFhwr52hvBl3jlQ3eTzzdzDHKnGvL_FCqJbOHopMsq1-ox6FmBpqfL0
2022-01-05 11:48:53	Central African Republic	Integrated plan for the control of noncommunicable diseases	French	2014-01-01	2020-12-31	Central African RepublicIntegrated plan for the control of noncommunicable diseases	Other NCDs	Other NCDs	No																		Government: Ministry of Health, Implementing partners																https://docs.google.com/forms/d/e/1FAIpQLSfdpHt6NV7obgVXcGdwbP9DiPWYoFQaDPKUBFEzb6tKKL6Uvg/viewform?edit2=2_ABaOnud-4DssGkOG-10L797cwLPqiVM5yFII9brjr0Cdfg_a0mn-3wKiW9CYUcdjafIrZv8
2022-01-05 17:00:40	Burkina Faso	Burkina Faso_Plan stratégique de lutte contre le cancer 2013-2017	French	2013-01-01	2017-12-31	Burkina FasoBurkina Faso_Plan stratégique de lutte contre le cancer 2013-2017	Other NCDs	Other NCDs	Yes	No	No	Cancer						No			No	No	No	Yes	No	No	Government: Ministry of Health																https://docs.google.com/forms/d/e/1FAIpQLSfdpHt6NV7obgVXcGdwbP9DiPWYoFQaDPKUBFEzb6tKKL6Uvg/viewform?edit2=2_ABaOnuf450QcxW6LmcfJPZxuyN4ynE-V8JHkze8EZ8XfsxZtfR9spUWNlfzaCLp6XvMcEKU
2022-01-06 11:28:07	Burundi	PLAN D’ACTIVITES DES MALADIES CHRONIQUES NON TRANSMISSIBLES 2017.	French	2017-01-01	2017-12-31	BurundiPLAN D’ACTIVITES DES MALADIES CHRONIQUES NON TRANSMISSIBLES 2017.	Other NCDs	Other NCDs	No																		Government: Ministry of Health																https://docs.google.com/forms/d/e/1FAIpQLSfdpHt6NV7obgVXcGdwbP9DiPWYoFQaDPKUBFEzb6tKKL6Uvg/viewform?edit2=2_ABaOnuenLYbxZBbC19jBSqZKpv0Ze_bAyUcg2t4Mus86jaBRoheKz1CZe6qpj7xI8H2ZeCE
2022-01-06 12:56:34	Burundi	Plan Stratégique National de lutte contre le Paludisme 2018-2023	French	2018-01-01	2023-12-31	BurundiPlan Stratégique National de lutte contre le Paludisme 2018-2023	National malaria strategy (or policy)	National malaria strategy (or policy)	Yes	No	Yes	Malaria				RDT, Microscopy		No		Options for using at community level, Opportunity for supply chain (supply chain considerations)	No	Yes	No	Yes	No	Yes	Government: Ministry of Health, Implementing partners, Funding Agencies																https://docs.google.com/forms/d/e/1FAIpQLSfdpHt6NV7obgVXcGdwbP9DiPWYoFQaDPKUBFEzb6tKKL6Uvg/viewform?edit2=2_ABaOnucePk2zpKOsyKo-G2bZgP0eZbgm0xLVY9b4ugheVJJCgnxe7BzT0BL96kY8XQ-lXbA
2022-01-06 14:38:12	Cameroon	Guide national de prise en charge des personnes vivant avec le VIHSIDA − Cameroun	French	2016-01-01	2020-12-31	CameroonGuide national de prise en charge des personnes vivant avec le VIHSIDA − Cameroun	National HIV strategy (or policy)	National HIV strategy (or policy)	Yes	No		HIV, TB	Rapid Antibody test, ELISA, Molecular –VL/EID					Yes	test performance and qualification status		No	No	Yes	Yes	No	No	Government: Ministry of Health, Professional Health Association for Microbiologists/ Medical doctors/ Laboratory staff																https://docs.google.com/forms/d/e/1FAIpQLSfdpHt6NV7obgVXcGdwbP9DiPWYoFQaDPKUBFEzb6tKKL6Uvg/viewform?edit2=2_ABaOnuem6zuqYk3SEQv1JSJz9JWrcYOkvYtSV65hcAzIz8E2s8IbOC9cCxzDusGNm_Om_QY
2022-01-06 15:15:30	Cameroon	National Health Development Plan 2016-2020.Cameroon.	English	2016-01-01	2020-12-31	CameroonNational Health Development Plan 2016-2020.Cameroon.	National Health (Laboratory) Policy or Plan	National Health Plan	Yes	No	Yes	HIV, TB, Malaria, Cancer						No			No	Yes	Yes	Yes	No	No	Government: Ministry of Health																https://docs.google.com/forms/d/e/1FAIpQLSfdpHt6NV7obgVXcGdwbP9DiPWYoFQaDPKUBFEzb6tKKL6Uvg/viewform?edit2=2_ABaOnue8TdkGPLzehQgAmYPMafVyd-smye2RFEUC3bNN0ruvt8mbPnwfEhmoIdw3eDzCZnU
2022-01-06 15:38:44	Cameroon	nationaltuberculosisstrategicplan2010	French	2010-01-01	2014-12-31	Cameroonnationaltuberculosisstrategicplan2010	National TB strategy (or policy)	National TB strategy (or policy)	Yes	No	No	HIV, TB		DST				No			No	No	No	No		No	Government: Ministry of Health																https://docs.google.com/forms/d/e/1FAIpQLSfdpHt6NV7obgVXcGdwbP9DiPWYoFQaDPKUBFEzb6tKKL6Uvg/viewform?edit2=2_ABaOnueqf0oQH8ROOlRDj8a96CfX9DtQ8VMsDp2gagtqVz4raAGpfzU7fkwMHaJGTYyQsRg
2022-01-06 16:34:53	Cameroon	Plan Stratégique National de Prévention et de Lutte contre le Cancer (PSNPLCa)	French	2020-01-01	2024-12-31	CameroonPlan Stratégique National de Prévention et de Lutte contre le Cancer (PSNPLCa)	Other NCDs	Other NCDs	Yes	Yes	Yes	Cancer					Cancer	No		specification of instruments and equipment	No	No	No	No		Yes	Government: Ministry of Health																https://docs.google.com/forms/d/e/1FAIpQLSfdpHt6NV7obgVXcGdwbP9DiPWYoFQaDPKUBFEzb6tKKL6Uvg/viewform?edit2=2_ABaOnudA_gxUh5xTgYG_uVnG8LzapzyJNSfEp6f0HVghx0ZtV-cfRVT9uV0oWua_1NV3yRQ
2022-03-30 11:35:40	Tanzania	Standard Medical Laboratory Equipment Guideline	English	2018-01-01		TanzaniaStandard Medical Laboratory Equipment Guideline	National testing, standardization or harmonization of testing or test menu	National testing, standardization or harmonization of testing or test menu	Yes	Yes	No	HIV, TB, Maternal health related tests, Malaria, Cholera	Rapid Antibody test, Molecular –VL/EID	Microscopy	Syphilis, Haemoglobin estimation, urinalysis	RDT, Microscopy		No		specification of instruments and equipment	No	Yes	Yes	Yes	No	No	Government: Ministry of Health, Public sector laboratory services (managers, Directors, In charges of Public Sector Labs), Private non-profit sector laboratory services (e.g. NGOs, Faith Based), Professional Health Association for Microbiologists/ Medical doctors/ Laboratory staff, Implementing partners, Funding Agencies, Others:___________________________________																https://docs.google.com/forms/d/e/1FAIpQLSfdpHt6NV7obgVXcGdwbP9DiPWYoFQaDPKUBFEzb6tKKL6Uvg/viewform?edit2=2_ABaOnueU4Xr6w9N2zZA_RkOdh6LBxyU8FkbLSXxusBookBlvKarSE_ZwmPpMvSjCfFrluGw
2022-07-20 16:36:05	eSwatini	Eswatini HLS Strategic Plan 2021-2023-Cleaned-16Feb2022_Final Signed	English	2021-01-01	2023-12-31	eSwatiniEswatini HLS Strategic Plan 2021-2023-Cleaned-16Feb2022_Final Signed	National Health (Laboratory) Policy or Plan	Laboratory Plan	Yes	No	Yes	HIV, TB, Maternal health related tests, Malaria, Others	Rapid Antibody test, ELISA, Molecular –VL/EID	Genexpert	Syphilis			Yes	test performance and qualification status		Yes	Yes	Yes	Yes	No	No	Government: Ministry of Health, Professional Health Association for Microbiologists/ Medical doctors/ Laboratory staff, Research groups, Academic institutions, Implementing partners, Funding Agencies																https://docs.google.com/forms/d/e/1FAIpQLSfdpHt6NV7obgVXcGdwbP9DiPWYoFQaDPKUBFEzb6tKKL6Uvg/viewform?edit2=2_ABaOnueWfJ8m-4DEKFILmy0L0viO9xCYjNmqsa9Vmq0mWlYFyE5m9Hh9v6MS9HhT89BjqrM
2022-07-21 09:19:05	Ghana	GHANA LAB POLICY final (310513) Accepted - June 23, 2015	English	2013-06-23		GhanaGHANA LAB POLICY final (310513) Accepted - June 23, 2015	National Health (Laboratory) Policy or Plan	Laboratory Policy	Yes	Yes	No	HIV, TB, Maternal health related tests, Malaria, Cancer, Cholera, Others	Rapid Antibody test, ELISA	Microscopy	Syphilis, Haemoglobin estimation, urinalysis	Microscopy		Yes	local burden/prevalence of disease for HIV/TB or Malaria, local burden of prevalence of other diseases. If so list, Others	specification of instruments and equipment	No	Yes	Yes	No		No	Government: Ministry of Health, Public sector laboratory services (managers, Directors, In charges of Public Sector Labs), Private sector laboratory services, Implementing partners, Funding Agencies																https://docs.google.com/forms/d/e/1FAIpQLSfdpHt6NV7obgVXcGdwbP9DiPWYoFQaDPKUBFEzb6tKKL6Uvg/viewform?edit2=2_ABaOnucpZUuBPbppLOGqOaK4sBI--0pYpoWlFYa6gRSmwVqBTLCPZ0N7HrkPSwBTvqEgBpg
2022-07-21 10:36:45	Ghana	GHANA NHLSP Draft (2) 14-3-12 -final draft	English	2012-01-01	2016-12-31	GhanaGHANA NHLSP Draft (2) 14-3-12 -final draft	National Health (Laboratory) Policy or Plan	Laboratory Plan	Yes	No	No							No			Yes	Yes	Yes	Yes	No	No	Government: Ministry of Health, Public sector laboratory services (managers, Directors, In charges of Public Sector Labs), Private sector laboratory services, Implementing partners, Funding Agencies																https://docs.google.com/forms/d/e/1FAIpQLSfdpHt6NV7obgVXcGdwbP9DiPWYoFQaDPKUBFEzb6tKKL6Uvg/viewform?edit2=2_ABaOnufU-xXsaSqJbYpYhjylTwCIs4wz2YbwnFXpTyJTE4htlPJceUCtzgSuYYCIFTAuS0w
2022-07-21 13:02:25	Kenya	Kenya_SP NPHL March_Final_March 27th 2017	English	2016-01-01	2020-12-31	KenyaKenya_SP NPHL March_Final_March 27th 2017	National Health (Laboratory) Policy or Plan	Laboratory Plan	Yes	Yes	No	HIV, Malaria	Rapid Antibody test, ELISA, Molecular –VL/EID, Resistance testing	Microscopy, Tuberculin test, Genexpert, DST		RDT, Microscopy		No			No	No	Yes	Yes	No	Yes	Government: Ministry of Health, Public sector laboratory services (managers, Directors, In charges of Public Sector Labs), Professional Health Association for Microbiologists/ Medical doctors/ Laboratory staff, Implementing partners, Funding Agencies																https://docs.google.com/forms/d/e/1FAIpQLSfdpHt6NV7obgVXcGdwbP9DiPWYoFQaDPKUBFEzb6tKKL6Uvg/viewform?edit2=2_ABaOnuejx6SPiYQVwozhRLcnvR2ZhQWdcRfChPw9ypwer4ZWifWZQIO13ZJCc7KlctXZ_jM
2022-07-21 14:42:31	Malawi	Malawi_National Laboratory Policy Approved Version 13-03-2018.	English	2017-01-01		MalawiMalawi_National Laboratory Policy Approved Version 13-03-2018.	National Health (Laboratory) Policy or Plan	Laboratory Policy	No																		Government: Ministry of Health, Academic institutions, Implementing partners, Funding Agencies																https://docs.google.com/forms/d/e/1FAIpQLSfdpHt6NV7obgVXcGdwbP9DiPWYoFQaDPKUBFEzb6tKKL6Uvg/viewform?edit2=2_ABaOnuev_cqPlQGKOjtFaprwmGkRBwr9wCT_xGsTvEOFbikOoki0gRubYI6gsqVMmMtQ264
2022-07-21 14:56:57	Nigeria	Nigeria _ Approved Nigeria National Medical Laboratory Services Policy_FP	English	2007-01-01		NigeriaNigeria _ Approved Nigeria National Medical Laboratory Services Policy_FP	National Health (Laboratory) Policy or Plan	Laboratory Policy	Yes	Yes	Yes	HIV, TB, Maternal health related tests, Malaria	Rapid Antibody test, ELISA, Molecular –VL/EID, Resistance testing	Microscopy, Genexpert	Haemoglobin estimation, urinalysis	Microscopy		No		specification of instruments and equipment, specification on HR skills/cadre	Yes	Yes	Yes	No		No	Government: Ministry of Health, Private sector laboratory services, Professional Health Association for Microbiologists/ Medical doctors/ Laboratory staff, Implementing partners, Funding Agencies																https://docs.google.com/forms/d/e/1FAIpQLSfdpHt6NV7obgVXcGdwbP9DiPWYoFQaDPKUBFEzb6tKKL6Uvg/viewform?edit2=2_ABaOnue8vEuHAfZNBZIz_nw1XN2DuyF3NkyO9_1oCDjj4VWLMhLIZ2L5rOex94YwipH3R8A
2022-07-21 15:14:58	Nigeria	Nigeria _ Reviewed version of NMLStP from group of lab experts November 2021 X	English	2021-01-01	2025-12-31	NigeriaNigeria _ Reviewed version of NMLStP from group of lab experts November 2021 X	National Health (Laboratory) Policy or Plan	Laboratory Plan	Yes	No	Yes	HIV, TB, Malaria						No			No	Yes	Yes	No		No	Government: Ministry of Health, Funding Agencies																https://docs.google.com/forms/d/e/1FAIpQLSfdpHt6NV7obgVXcGdwbP9DiPWYoFQaDPKUBFEzb6tKKL6Uvg/viewform?edit2=2_ABaOnufHAp9YhGWI3EtJYRIxfV9bidz2J5545n3Q5S0TPPP0__2AxrRhbZ7o0TvSuX9V00k
2022-07-25 11:25:47	Sierra Leone	Sierra Leone _ final NMLSTP	English	2016-06-01	2020-12-31	Sierra LeoneSierra Leone _ final NMLSTP	National Health (Laboratory) Policy or Plan	National Health Plan	Yes	No	Yes	HIV, TB, Maternal health related tests, Malaria, Cholera	Rapid Antibody test, ELISA	Microscopy	Syphilis, Haemoglobin estimation, urinalysis	RDT, Microscopy		No		specification of instruments and equipment, specification on consumable and commodities	Yes	Yes	Yes	Yes	No	Yes	Government: Ministry of Health, Public sector laboratory services (managers, Directors, In charges of Public Sector Labs), Implementing partners, Funding Agencies																https://docs.google.com/forms/d/e/1FAIpQLSfdpHt6NV7obgVXcGdwbP9DiPWYoFQaDPKUBFEzb6tKKL6Uvg/viewform?edit2=2_ABaOnueREzmOiEu96pXOE7JHfymaLwYOixFz2UNTDDulsQbqZu30gbc96AMLZNe5yCIPGuM
2022-07-25 12:36:44	Tanzania	Tanzania_NHLSP II_Final_6-5-2016	English	2016-01-01	2021-12-31	TanzaniaTanzania_NHLSP II_Final_6-5-2016	National Health (Laboratory) Policy or Plan	Laboratory Plan	Yes	No	Yes	HIV, TB, Malaria						No			Yes	Yes	Yes	Yes	No	Yes	Government: Ministry of Health, Public sector laboratory services (managers, Directors, In charges of Public Sector Labs), Professional Health Association for Microbiologists/ Medical doctors/ Laboratory staff, Implementing partners, Funding Agencies																https://docs.google.com/forms/d/e/1FAIpQLSfdpHt6NV7obgVXcGdwbP9DiPWYoFQaDPKUBFEzb6tKKL6Uvg/viewform?edit2=2_ABaOnudOcC-G1BkhYjpZptf4ibkWQC3561TWAuss6mXAyhnvKVpclYEUUZ8wYikHcA_vWKk
2022-07-25 15:22:30	Uganda	UGANDA NATIONAL HEALTH LABORATORY SERVICES POLICY II 2016	English	2016-01-01		UgandaUGANDA NATIONAL HEALTH LABORATORY SERVICES POLICY II 2016	National Health (Laboratory) Policy or Plan	Laboratory Policy	Yes	No	Yes	HIV, TB, Maternal health related tests, Malaria, Cancer	Rapid Antibody test, ELISA, Molecular –VL/EID	Microscopy, Genexpert, DST		RDT, Microscopy		Yes	Others	Options for using at community level	Yes	Yes	Yes	No		No	Government: Ministry of Health, Public sector laboratory services (managers, Directors, In charges of Public Sector Labs), Private non-profit sector laboratory services (e.g. NGOs, Faith Based), Professional Health Association for Microbiologists/ Medical doctors/ Laboratory staff, Research groups, Academic institutions, Implementing partners, Funding Agencies																https://docs.google.com/forms/d/e/1FAIpQLSfdpHt6NV7obgVXcGdwbP9DiPWYoFQaDPKUBFEzb6tKKL6Uvg/viewform?edit2=2_ABaOnue-nGtX-zXyoE29pchqG8r79VL_3EinHuYzB-V1-UxfIX13yG0tnlUciAr_Uqj66K4
2022-07-27 09:29:13	Cameroon	Cameroon - Plan Strategic National du Develpmt labo 2018-2020_Eng	French	2018-01-01	2022-12-31	CameroonCameroon - Plan Strategic National du Develpmt labo 2018-2020_Eng	National Health (Laboratory) Policy or Plan	Laboratory Plan	Yes	Yes	No	HIV, TB, Malaria	Rapid Antibody test, ELISA, Molecular –VL/EID, Resistance testing	Microscopy	Haemoglobin estimation	RDT, Microscopy		Yes	local burden/prevalence of disease for HIV/TB or Malaria, test performance and qualification status	specification of instruments and equipment, specification on HR skills/cadre	No	Yes	Yes	Yes	No	Yes	Government: Ministry of Health, Private non-profit sector laboratory services (e.g. NGOs, Faith Based), Private sector laboratory services, Funding Agencies																https://docs.google.com/forms/d/e/1FAIpQLSfdpHt6NV7obgVXcGdwbP9DiPWYoFQaDPKUBFEzb6tKKL6Uvg/viewform?edit2=2_ABaOnudBqZyMAashKggcUHA9jJLve_GzFmxaw74KKr5elnCN3-M6sH7nqxUeUQA9j-0FhKs
2022-07-28 09:32:27	Niger	PLAN_STRATEGIQUE_RECERCHE_EN_SANTE_2013_2020adoptjuin	French	2013-01-01	2020-12-31	NigerPLAN_STRATEGIQUE_RECERCHE_EN_SANTE_2013_2020adoptjuin	Others	Others	No																		Government: Ministry of Health	Strategic plan for health research. Preface is an image thus not able to google translate to pick all stakeholders															https://docs.google.com/forms/d/e/1FAIpQLSfdpHt6NV7obgVXcGdwbP9DiPWYoFQaDPKUBFEzb6tKKL6Uvg/viewform?edit2=2_ABaOnucCsz_F4U3oOepelqoVuSX0FiDTObxYG1sidw8t8j4F_P8fHYwnHZ4jZrYVvPscNjQ
2022-07-28 10:21:22	Niger	PNS_VERSION FINALE NIGER	French	2016-01-01		NigerPNS_VERSION FINALE NIGER	National Health (Laboratory) Policy or Plan	National Health Policy	No																		Government: Ministry of Health																https://docs.google.com/forms/d/e/1FAIpQLSfdpHt6NV7obgVXcGdwbP9DiPWYoFQaDPKUBFEzb6tKKL6Uvg/viewform?edit2=2_ABaOnuc6Ya9emk3AJYtapO8G-oh25WxMvHgKYKuMqzKF6KzDE0h6sV3QfUv2D_JRpODhe8c
2022-07-28 11:07:56	Niger	PSA Niger 2019-2023 VF	French	2019-01-01	2023-12-31	NigerPSA Niger 2019-2023 VF	Others	Others	No																		Government: Ministry of Health, Professional Health Association for Microbiologists/ Medical doctors/ Laboratory staff, Implementing partners, Funding Agencies																https://docs.google.com/forms/d/e/1FAIpQLSfdpHt6NV7obgVXcGdwbP9DiPWYoFQaDPKUBFEzb6tKKL6Uvg/viewform?edit2=2_ABaOnudRpPxUK7I5O3Ppz8WmhF-61a_PlUdUE270I7FSVQYTtABqf2uDW-6XveB0bqsX6ug
2022-07-28 11:32:37	Madagascar	MDG_B3_B DOC PSNLIMNT- PH ce 02072018_	French	2017-01-01		MadagascarMDG_B3_B DOC PSNLIMNT- PH ce 02072018_	Other NCDs	Other NCDs	Yes	No	No	Cancer						No			No	No	No	Yes	No	No	Government: Ministry of Health, Implementing partners, Funding Agencies																https://docs.google.com/forms/d/e/1FAIpQLSfdpHt6NV7obgVXcGdwbP9DiPWYoFQaDPKUBFEzb6tKKL6Uvg/viewform?edit2=2_ABaOnucmTexulMXBuY0gpQi4mheJn5TffYd8iO-cfffj7OcwfTxBfL6hWtPKocswN8-6Q6E
2022-07-28 11:39:14	Madagascar	Plan Stratégique de Renforcement du Système d’Information Sanitaire	French	2018-01-01	2018-12-31	MadagascarPlan Stratégique de Renforcement du Système d’Information Sanitaire	Others	Others	No																		Government: Ministry of Health, Implementing partners, Funding Agencies																https://docs.google.com/forms/d/e/1FAIpQLSfdpHt6NV7obgVXcGdwbP9DiPWYoFQaDPKUBFEzb6tKKL6Uvg/viewform?edit2=2_ABaOnuee0lh7gFcOrMmOJ1JSsZeT9yH4bOmVveUjXoZ4ec7c4aLbPGufvvvcGKFTDMFDKfo
2022-07-28 11:46:17	Madagascar	Plan strategique national de renforcement de la sante communautaire	French	2019-01-01	2030-12-31	MadagascarPlan strategique national de renforcement de la sante communautaire	Others	Others	No																		Government: Ministry of Health																https://docs.google.com/forms/d/e/1FAIpQLSfdpHt6NV7obgVXcGdwbP9DiPWYoFQaDPKUBFEzb6tKKL6Uvg/viewform?edit2=2_ABaOnuedEaHZ6uVHHXim09PKqHEF8rll_XloLuoTViEn-nwEdEC2YsxW14eNi28s30wcl_g
2022-07-28 12:21:24	Madagascar	Plan-de-développement-du-secteur-santé-2020-2024. Eng	French	2020-01-01	2024-12-31	MadagascarPlan-de-développement-du-secteur-santé-2020-2024. Eng	National Health (Laboratory) Policy or Plan	National Health Plan	Yes	No	Yes	HIV, TB, Maternal health related tests, Malaria, Others	Rapid Antibody test			RDT		No			No	No	No	Yes	No	No	Government: Ministry of Health, Implementing partners, Funding Agencies																https://docs.google.com/forms/d/e/1FAIpQLSfdpHt6NV7obgVXcGdwbP9DiPWYoFQaDPKUBFEzb6tKKL6Uvg/viewform?edit2=2_ABaOnudaSX5qw0S-ZnVS5j075OJrAZ_IWFlw7vG0CzYPjiS_nKlVN22SfkbF2Yi_37FKEAE
2022-07-28 12:47:18	Madagascar	Plan-Stratégique-SISAL-2016-2020_Eng	French	2016-01-01	2020-12-31	MadagascarPlan-Stratégique-SISAL-2016-2020_Eng	National HIV strategy (or policy)	National HIV strategy (or policy)	Yes	No	No	HIV						No			No	No	No	No		No	Government: Ministry of Health																https://docs.google.com/forms/d/e/1FAIpQLSfdpHt6NV7obgVXcGdwbP9DiPWYoFQaDPKUBFEzb6tKKL6Uvg/viewform?edit2=2_ABaOnuda1JTuyQEuxowxPjuBLHSJ6_Gy3u6AwrBt4V4czau-pnEG7bDuryiZlghm5ARm1EI
2022-07-28 13:34:41	Cape Verde	IV Plano Estrategico Nacional VIH-SIDA2020	French	2017-01-01	2020-12-31	Cape VerdeIV Plano Estrategico Nacional VIH-SIDA2020	National HIV strategy (or policy)	National HIV strategy (or policy)	Yes	No	No	HIV, TB						No			No	No	Yes	No		No	Government: Ministry of Health, Professional Health Association for Microbiologists/ Medical doctors/ Laboratory staff, Funding Agencies																https://docs.google.com/forms/d/e/1FAIpQLSfdpHt6NV7obgVXcGdwbP9DiPWYoFQaDPKUBFEzb6tKKL6Uvg/viewform?edit2=2_ABaOnueYL0f4_d6tec83imyy4GbFHL4TnR4SFKmRE1I6MSZJ3M_qc9C_Z5dxPSfSx6JrLa4
2022-07-28 13:45:57	Cape Verde	PEDRHS Ministerio Saude 2016	French	2015-01-01	2020-12-31	Cape VerdePEDRHS Ministerio Saude 2016	Others	Others	No																		Government: Ministry of Health	Strategic Plan for the Development of Health Human Resources															https://docs.google.com/forms/d/e/1FAIpQLSfdpHt6NV7obgVXcGdwbP9DiPWYoFQaDPKUBFEzb6tKKL6Uvg/viewform?edit2=2_ABaOnufMrunLHanbLlXtYWs5Akzu3HCEnS_iMUCxwWfYIvMJZJhctHJj1cM7gdMiN4zw-Q8
2022-07-28 13:59:13	Cape Verde	PNDS 2017-2021 -VOL I Definitivo	French	2017-01-01	2021-12-31	Cape VerdePNDS 2017-2021 -VOL I Definitivo	National Health (Laboratory) Policy or Plan	National Health Plan	No																		Government: Ministry of Health, Academic institutions, Implementing partners, Funding Agencies, Others:___________________________________																https://docs.google.com/forms/d/e/1FAIpQLSfdpHt6NV7obgVXcGdwbP9DiPWYoFQaDPKUBFEzb6tKKL6Uvg/viewform?edit2=2_ABaOnueFqV5ftgONk2-MyOzJPkML56IWFGQ3OZ5scdVhcSolszSLzS2Vbp-6ao3ttFx7gS8
2022-07-28 14:30:41	Cape Verde	PNDS 2017-2021 -VOL I Definitivo_Eng	French	2013-01-01	2017-12-31	Cape VerdePNDS 2017-2021 -VOL I Definitivo_Eng	National Health (Laboratory) Policy or Plan	National Health Plan	No																		Government: Ministry of Health	National Health Development Plan															https://docs.google.com/forms/d/e/1FAIpQLSfdpHt6NV7obgVXcGdwbP9DiPWYoFQaDPKUBFEzb6tKKL6Uvg/viewform?edit2=2_ABaOnue5u7BDPASTst2HT9hQONLhHyIq47G6eWssOvv4WfN6JAKnBZF6ckv_iw9Pq9oIyJg
2022-07-28 14:56:14	Guinea-Bissau	PLAN STRATEGIQUE CHOLERA GUINEE BISSAU_VF	French	2009-01-01	2013-12-31	Guinea-BissauPLAN STRATEGIQUE CHOLERA GUINEE BISSAU_VF	Others	Others	Yes	No	No	Cholera						No			No	No	No	Yes	No	No	Government: Ministry of Health, Professional Health Association for Microbiologists/ Medical doctors/ Laboratory staff, Funding Agencies																https://docs.google.com/forms/d/e/1FAIpQLSfdpHt6NV7obgVXcGdwbP9DiPWYoFQaDPKUBFEzb6tKKL6Uvg/viewform?edit2=2_ABaOnuf9g_TZPKEq5gv0Si3wG9niwHLIVh1y9SoAl5jgph5QI1faNaJy1-kiKdO4WfXXJTs
2022-07-28 15:39:05	Guinea-Bissau	Plano Nacional do Desenvolvimento Sanitário	French	2008-01-01	2017-12-31	Guinea-BissauPlano Nacional do Desenvolvimento Sanitário	National Health (Laboratory) Policy or Plan	National Health Plan	Yes	No	Yes	HIV, TB, Maternal health related tests, Malaria						No			No	No	Yes	Yes	No	Yes	Government: Ministry of Health																https://docs.google.com/forms/d/e/1FAIpQLSfdpHt6NV7obgVXcGdwbP9DiPWYoFQaDPKUBFEzb6tKKL6Uvg/viewform?edit2=2_ABaOnucBFX1otftMWa5_WATEFe3b55k5ZiOga-cIGH8FA6xiV4KfB4_31oCmM100POOFK40
2022-07-28 15:46:34	Guinea-Bissau	plano_nacional_de_desenvolvimento_sanit__rio_1997-2001	French	1997-01-01	2001-12-31	Guinea-Bissauplano_nacional_de_desenvolvimento_sanit__rio_1997-2001	National Health (Laboratory) Policy or Plan	National Health Plan	No																		Government: Ministry of Health	Incomplete document, only chapters 7 to 9. Later version already reviewed															https://docs.google.com/forms/d/e/1FAIpQLSfdpHt6NV7obgVXcGdwbP9DiPWYoFQaDPKUBFEzb6tKKL6Uvg/viewform?edit2=2_ABaOnucl4CBQRBZIiRItBd34LJaGOj37eOIWXJozG0bi5SPIpHdkhHL-Q_EA7gKkN4Jl7Xw
2022-07-28 16:15:07	Sao Tome and Principe	PNS1_validacao	French	2012-01-01		Sao Tome and PrincipePNS1_validacao	National Health (Laboratory) Policy or Plan	National Health Policy	Yes	No	No	HIV, TB, Maternal health related tests, Malaria, Cancer, Others						No			No	Yes	Yes	No		No	Government: Ministry of Health, Professional Health Association for Microbiologists/ Medical doctors/ Laboratory staff, Funding Agencies																https://docs.google.com/forms/d/e/1FAIpQLSfdpHt6NV7obgVXcGdwbP9DiPWYoFQaDPKUBFEzb6tKKL6Uvg/viewform?edit2=2_ABaOnueJwcIyc8NWvVXJaBJsZsk31MjD_xAM9FHaHv5yra5WKK1YW0cNeEAb9hN572OuOJs
2022-07-28 16:34:30	Sychelles	National-Health-Strategic-Plan-2022-2026-Full-Version	English	2022-01-01	2026-12-31	SychellesNational-Health-Strategic-Plan-2022-2026-Full-Version	National Health (Laboratory) Policy or Plan	National Health Plan	Yes	No	No	HIV, TB, Cancer, Others						No			No	No	No	No		No	Government: Ministry of Health, Professional Health Association for Microbiologists/ Medical doctors/ Laboratory staff																https://docs.google.com/forms/d/e/1FAIpQLSfdpHt6NV7obgVXcGdwbP9DiPWYoFQaDPKUBFEzb6tKKL6Uvg/viewform?edit2=2_ABaOnucnXYSD_8hViIPaPA_rXSqADbO3tYXyFsRn7HrlmMy8JKEPorIdPcS9fTG-phmKq84
2022-07-28 17:04:06	Equatorial Guinea	National health development plan	English	2021-01-01	2025-12-31	Equatorial GuineaNational health development plan	National Health (Laboratory) Policy or Plan	National Health Plan	Yes	No	No	HIV, TB, Maternal health related tests, Malaria, Cancer, Cholera, Others						No			No	No	Yes	No		No	Government: Ministry of Health, Implementing partners, Funding Agencies																https://docs.google.com/forms/d/e/1FAIpQLSfdpHt6NV7obgVXcGdwbP9DiPWYoFQaDPKUBFEzb6tKKL6Uvg/viewform?edit2=2_ABaOnueJ9tB_Dcd3D8L3ctgVm5B_GhhKZ-DeGA-Ui-WaZURuEHRb5GmezAx19tHK_GTcFG0
2022-07-29 04:44:14	Democratic Republic of the Congo	Politique Nationale sur l’Achat Strategique des	French	2019-01-01		Democratic Republic of the CongoPolitique Nationale sur l’Achat Strategique des	Others	Others	No																		Government: Ministry of Health	National Policy on the Strategic Purchasing of Health Care and Services															https://docs.google.com/forms/d/e/1FAIpQLSfdpHt6NV7obgVXcGdwbP9DiPWYoFQaDPKUBFEzb6tKKL6Uvg/viewform?edit2=2_ABaOnuc9WjFmisCpAiYKlXiMBj5CW1ZljTEimCfWny36YJqg3ptOIf3nKfEX7nmbLMlbens
2022-07-29 05:00:11	Democratic Republic of the Congo	RDC-Plan-National-de-Developpement-Sanitaire-2016-2020	French	2016-01-01	2020-12-31	Democratic Republic of the CongoRDC-Plan-National-de-Developpement-Sanitaire-2016-2020	National Health (Laboratory) Policy or Plan	National Health Plan	No																		Government: Ministry of Health, Professional Health Association for Microbiologists/ Medical doctors/ Laboratory staff, Funding Agencies	National Health Development Plan															https://docs.google.com/forms/d/e/1FAIpQLSfdpHt6NV7obgVXcGdwbP9DiPWYoFQaDPKUBFEzb6tKKL6Uvg/viewform?edit2=2_ABaOnueK06EUSs0ThPF3FqxY2cw6ot9sWCi8i77f-qM3x3Hwh2f9YSpgooAQAY6ZI9ci2bk
2022-07-29 05:07:21	Benin	VF_PNS__19_01_2020_VF Politique Nationale De Sante 2018-2030	French	2018-01-01	2030-12-31	BeninVF_PNS__19_01_2020_VF Politique Nationale De Sante 2018-2030	National Health (Laboratory) Policy or Plan	National Health Plan	No																		Government: Ministry of Health, Professional Health Association for Microbiologists/ Medical doctors/ Laboratory staff, Funding Agencies, Others:___________________________________																https://docs.google.com/forms/d/e/1FAIpQLSfdpHt6NV7obgVXcGdwbP9DiPWYoFQaDPKUBFEzb6tKKL6Uvg/viewform?edit2=2_ABaOnueccHuFijjTZ4HfkE0Kud7uvk1_7XbgkeuCIToHkpdV9mriDQThU4RNdqLmecoBdcU
2022-07-29 05:26:02	Rwanda	PNADF435 National Medical Laboratory Policy	English	2005-01-01		RwandaPNADF435 National Medical Laboratory Policy	National Health (Laboratory) Policy or Plan	National Health Policy	Yes	No	No	HIV, TB, Maternal health related tests						No			No	Yes	Yes	Yes	No	No	Government: Ministry of Health, Funding Agencies, Others:___________________________________																https://docs.google.com/forms/d/e/1FAIpQLSfdpHt6NV7obgVXcGdwbP9DiPWYoFQaDPKUBFEzb6tKKL6Uvg/viewform?edit2=2_ABaOnufz6728Brvh8En-9liCBHdC_elcgYmtpHpI8Qx9Xh01bM5OMTByBc9EQmaokil3g0k
2022-09-02 14:41:21	Ethiopia	Ethiopia Lab Master Plan_2nd Edition	English	2009-01-01	2013-12-31	EthiopiaEthiopia Lab Master Plan_2nd Edition	National testing, standardization or harmonization of testing or test menu	National testing, standardization or harmonization of testing or test menu	Yes	Yes	No	HIV, TB, Maternal health related tests, Malaria, Others	Rapid Antibody test, ELISA, Molecular –VL/EID	Microscopy	Syphilis, Haemoglobin estimation, urinalysis	RDT, Microscopy		No		specification of instruments and equipment	Yes	Yes	Yes	No		No	Government: Ministry of Health, Public sector laboratory services (managers, Directors, In charges of Public Sector Labs), Private sector laboratory services, Professional Health Association for Microbiologists/ Medical doctors/ Laboratory staff, Academic institutions, Implementing partners, Funding Agencies																https://docs.google.com/forms/d/e/1FAIpQLSfdpHt6NV7obgVXcGdwbP9DiPWYoFQaDPKUBFEzb6tKKL6Uvg/viewform?edit2=2_ABaOnudDQ6VRbdslmhkNCFLxQMf8He7lWppGRbcmnDTLfAhbGF9FVH8IEMSMSu1KmeoPGNY
